# Supplementary material for: Assessing the carotenoid profiles and allelic diversity of yellow maize inbred lines adapted to mid-altitude subhumid maize agroecology in Ethiopia
Source: Front Plant Sci. 2024 Jul 23;15:1406550. doi: 10.3389/fpls.2024.1406550 (PMC11300288; doi:10.3389/fpls.2024.1406550)
Supplement: Supplementary Table 4 — Association of the presence of favorable alleles of KASP markers with mean of β-carotene, β-cryptoxanthine. [file Table_4.xlsx]

## Sheet: genotyping
List of inbred lines used for Genotyping in 2021
# Entry	sample iD coded	inbred lines	well location/Eppendorf tubes location
1	ETBKCART01	(IL00'E-9-1-1-1-1-1/(KUI carotenoid syn-FS17-3-2-B-B-B/(KU1409/DE3/KU1409)S2-18-2-B)-B-1(MAS:L4H1)-5-B-B-B//IL00'E-9-1-1-1-1-1-1)-1-1-1-1-1	A01
2	ETBKCART02	(IL00'E-9-1-1-1-1-1/(KUI carotenoid syn-FS17-3-2-B-B-B/(KU1409/DE3/KU1409)S2-18-2-B)-B-1(MAS:L4H1)-5-B-B-B//IL00'E-9-1-1-1-1-1-1)-1-2-1-1-1	A02
3	ETBKCART03	(IL00'E-9-1-1-1-1-1/(KUI carotenoid syn-FS17-3-2-B-B-B/(KU1409/DE3/KU1409)S2-18-2-B)-B-1(MAS:L4H1)-5-B-B-B//IL00'E-9-1-1-1-1-1-1)-1-3-2-1-1	A03
4	ETBKCART04	(IL00'E-9-1-1-1-1-1/(KUI carotenoid syn-FS17-3-2-B-B-B/(KU1409/DE3/KU1409)S2-18-2-B)-B-1(MAS:L4H1)-5-B-B-B//IL00'E-9-1-1-1-1-1-1)-1-3-2-2-1	A04
5	ETBKCART05	(IL00'E-9-1-1-1-1-1/(KUI carotenoid syn-FS17-3-2-B-B-B/(KU1409/DE3/KU1409)S2-18-2-B)-B-1(MAS:L4H1)-5-B-B-B//IL00'E-9-1-1-1-1-1-1)-1-3-2-2-2	A05
6	ETBKCART06	(IL00'E-9-1-1-1-1-1/(KUI carotenoid syn-FS17-3-2-B-B-B/(KU1409/DE3/KU1409)S2-18-2-B)-B-1(MAS:L4H1)-5-B-B-B//IL00'E-9-1-1-1-1-1-2)-1-1-1-1-1	A06
7	ETBKCART07	(IL00'E-9-1-1-1-1-1/(KUI carotenoid syn-FS17-3-2-B-B-B/(KU1409/DE3/KU1409)S2-18-2-B)-B-1(MAS:L4H1)-5-B-B-B//IL00'E-9-1-1-1-1-1-2)-1-1-1-1-2	A07
8	ETBKCART08	(IL00'E-9-1-1-1-1-1/(KUI carotenoid syn-FS17-3-2-B-B-B/(KU1409/DE3/KU1409)S2-18-2-B)-B-1(MAS:L4H1)-5-B-B-B//IL00'E-9-1-1-1-1-1-2)-1-3-2-1-1	A08
9	ETBKCART09	(IL00'E-9-1-1-1-1-1/(KUI carotenoid syn-FS17-3-2-B-B-B/(KU1409/DE3/KU1409)S2-18-2-B)-B-1(MAS:L4H1)-5-B-B-B//IL00'E-9-1-1-1-1-1-2)-1-3-2-1-2	A09
10	ETBKCART10	(IL00'E-9-1-1-1-1-1/(KUI carotenoid syn-FS17-3-2-B-B-B/(KU1409/DE3/KU1409)S2-18-2-B)-B-1(MAS:L4H1)-5-B-B-B//IL00'E-9-1-1-1-1-1-2)-1-3-2-2-1	A10
11	ETBKCART11	(IL00'E-9-1-1-1-1-1/(KUI carotenoid syn-FS17-3-2-B-B-B/(KU1409/DE3/KU1409)S2-18-2-B)-B-1(MAS:L4H1)-5-B-B-B//IL00'E-9-1-1-1-1-1-2)-1-3-2-2-2	A11
12	ETBKCART12	(IL00'E-9-1-1-1-1-1/(KUI carotenoid syn-FS17-3-2-B-B-B/(KU1409/DE3/KU1409)S2-18-2-B)-B-1(MAS:L4H1)-5-B-B-B//IL00'E-9-1-1-1-1-1-3)-1-1-2-1-1	A12
13	ETBKCART13	(IL00'E-9-1-1-1-1-1/(KUI carotenoid syn-FS17-3-2-B-B-B/(KU1409/DE3/KU1409)S2-18-2-B)-B-1(MAS:L4H1)-5-B-B-B//IL00'E-9-1-1-1-1-1-4)-2-1-2-1-1	B01
14	ETBKCART14	(IL00'E-9-1-1-1-1-1/(KUI carotenoid syn-FS17-3-2-B-B-B/(KU1409/DE3/KU1409)S2-18-2-B)-B-1(MAS:L4H1)-5-B-B-B//IL00'E-9-1-1-1-1-1-4)-3-1-1-1-1	B02
15	ETBKCART15	(IL00'E-9-1-1-1-1-1/(KUI carotenoid syn-FS17-3-2-B-B-B/(KU1409/DE3/KU1409)S2-18-2-B)-B-1(MAS:L4H1)-5-B-B-B//IL00'E-9-1-1-1-1-1-4)-3-2-3-1-1	B03
16	ETBKCART16	(IL00'E-9-1-1-1-1-1/(KUI carotenoid syn-FS17-3-2-B-B-B/(KU1409/DE3/KU1409)S2-18-2-B)-B-1(MAS:L4H1)-5-B-B-B//IL00'E-9-1-1-1-1-1-5)-1-1-1-1-1	B04
17	ETBKCART17	(IL00'E-9-1-1-1-1-1/(KUI carotenoid syn-FS17-3-2-B-B-B/(KU1409/DE3/KU1409)S2-18-2-B)-B-1(MAS:L4H1)-5-B-B-B//IL00'E-9-1-1-1-1-1-5)-1-2-3-1-1	B05
18	ETBKCART18	(IL00'E-9-1-1-1-1-1/(KUI carotenoid syn-FS17-3-2-B-B-B/(KU1409/DE3/KU1409)S2-18-2-B)-B-1(MAS:L4H1)-5-B-B-B//IL00'E-9-1-1-1-1-1-5)-1-2-3-2-1	B06
19	ETBKCART19	(IL00'E-9-1-1-1-1-1/(KUI carotenoid syn-FS17-3-2-B-B-B/(KU1409/DE3/KU1409)S2-18-2-B)-B-1(MAS:L4H1)-5-B-B-B//IL00'E-9-1-1-1-1-1-7)-2-1-1-1-1	B07
20	ETBKCART20	(IL00'E-9-1-1-1-1-1/(KUI carotenoid syn-FS17-3-2-B-B-B/(KU1409/DE3/KU1409)S2-18-2-B)-B-1(MAS:L4H1)-5-B-B-B//IL00'E-9-1-1-1-1-1-7)-2-1-2-1-1	B08
21	ETBKCART21	(IL00'E-9-1-1-1-1-1/(KUI carotenoid syn-FS17-3-2-B-B-B/(KU1409/DE3/KU1409)S2-18-2-B)-B-1(MAS:L4H1)-5-B-B-B//IL00'E-9-1-1-1-1-1-8)-2-1-1-1-1	B09
22	ETBKCART22	(IL00'E-9-1-1-1-1-1/(KUI carotenoid syn-FS3-3-2-B-B-B(KU1409/DE3/KU1409)S2-18-2-B)-B-4(MAS:L4H1)-2-B-B-B//IL00'E-9-1-1-1-1-1-2)-2-3-1-1-1	B10
23	ETBKCART23	(IL00'E-9-1-1-1-1-1/(KUI carotenoid syn-FS3-3-2-B-B-B(KU1409/DE3/KU1409)S2-18-2-B)-B-4(MAS:L4H1)-2-B-B-B//IL00'E-9-1-1-1-1-1-2)-2-3-1-2-1	B11
24	ETBKCART24	(IL00'E-9-1-1-1-1-1/(KUI carotenoid syn-FS3-3-2-B-B-B(KU1409/DE3/KU1409)S2-18-2-B)-B-4(MAS:L4H1)-2-B-B-B//IL00'E-9-1-1-1-1-1-2)-2-3-1-2-2	B12
25	ETBKCART25	(IL00'E-9-1-1-1-1-1/(KUI carotenoid syn-FS3-3-2-B-B-B(KU1409/DE3/KU1409)S2-18-2-B)-B-4(MAS:L4H1)-2-B-B-B//IL00'E-9-1-1-1-1-1-2)-2-3-2-1-1	C01
26	ETBKCART26	(IL00'E-9-1-1-1-1-1/(KUI carotenoid syn-FS3-3-2-B-B-B(KU1409/DE3/KU1409)S2-18-2-B)-B-4(MAS:L4H1)-2-B-B-B//IL00'E-9-1-1-1-1-1-3)-1-1-2-1-1	C02
27	ETBKCART27	(IL00'E-9-1-1-1-1-1/(KUI carotenoid syn-FS3-3-2-B-B-B(KU1409/DE3/KU1409)S2-18-2-B)-B-4(MAS:L4H1)-2-B-B-B//IL00'E-9-1-1-1-1-1-3)-1-1-3-1-1	C03
28	ETBKCART28	(IL00'E-9-1-1-1-1-1/(KUI carotenoid syn-FS3-3-2-B-B-B(KU1409/DE3/KU1409)S2-18-2-B)-B-4(MAS:L4H1)-2-B-B-B//IL00'E-9-1-1-1-1-1-6)-1-2-1-1-1	C04
29	ETBKCART29	(IL00'E-9-1-1-1-1-1/(CML297/(KU1409/DE3/KU1409)S2-18-2-B)-B-2(MAS:L4H1)-4-B-B-B//IL00'E-9-1-1-1-1-1-6)-1-1-3-1-1	C05
30	ETBKCART30	(IL00'E-9-1-1-1-1-1/(CML297/(KU1409/DE3/KU1409)S2-18-2-B)-B-2(MAS:L4H1)-4-B-B-B//IL00'E-9-1-1-1-1-1-6)-1-2-1-1-1	C06
31	ETBKCART31	(IL00'E-9-1-1-1-1-1/(CML297/(KU1409/DE3/KU1409)S2-18-2-B)-B-2(MAS:L4H1)-4-B-B-B//IL00'E-9-1-1-1-1-1-6)-3-1-1-1-1	C07
32	ETBKCART32	(IL00'E-9-1-1-1-1-1/(CML297/(KU1409/DE3/KU1409)S2-18-2-B)-B-2(MAS:L4H1)-4-B-B-B//IL00'E-9-1-1-1-1-1-6)-3-3-1-1-1	C08
33	ETBKCART33	(IL00'E-9-1-1-1-1-1/(CML297/(KU1409/DE3/KU1409)S2-18-2-B)-B-2(MAS:L4H1)-4-B-B-B//IL00'E-9-1-1-1-1-1-7)-1-1-1-1-1	C09
34	ETBKCART34	(IL00'E-9-1-1-1-1-1/(CML297/(KU1409/DE3/KU1409)S2-18-2-B)-B-2(MAS:L4H1)-4-B-B-B//IL00'E-9-1-1-1-1-1-7)-2-1-1-1-1	C10
35	ETBKCART35	(IL00'E-9-1-1-1-1-1/(CML297/(KU1409/DE3/KU1409)S2-18-2-B)-B-2(MAS:L4H1)-4-B-B-B//IL00'E-9-1-1-1-1-1-7)-2-2-2-1-1	C11
36	ETBKCART36	(IL00'E-9-1-1-1-1-1/(CML297/(KU1409/DE3/KU1409)S2-18-2-B)-B-2(MAS:L4H1)-4-B-B-B//IL00'E-9-1-1-1-1-1-7)-3-1-1-1-1	C12
37	ETBKCART37	(IL00'E-9-1-1-1-1-1/(CML297/(KU1409/DE3/KU1409)S2-18-2-B)-B-2(MAS:L4H1)-4-B-B-B//IL00'E-9-1-1-1-1-1-8)-1-1-1-1-1	D01
38	ETBKCART38	(IL00'E-9-1-1-1-1-1/(CML297/(KU1409/DE3/KU1409)S2-18-2-B)-B-2(MAS:L4H1)-4-B-B-B//IL00'E-9-1-1-1-1-1-8)-1-2-1-1-1	D02
39	ETBKCART39	(IL00'E-9-1-1-1-1-1/(CML297/(KU1409/DE3/KU1409)S2-18-2-B)-B-2(MAS:L4H1)-4-B-B-B//IL00'E-9-1-1-1-1-1-8)-1-3-1-1-1	D03
40	ETBKCART40	(IL00'E-9-1-1-1-1-1/(CML297/(KU1409/DE3/KU1409)S2-18-2-B)-B-2(MAS:L4H1)-4-B-B-B//IL00'E-9-1-1-1-1-1-8)-1-3-1-2-1	D04
41	ETBKCART41	(IL00'E-9-1-1-1-1-1/(CML297/(KU1409/DE3/KU1409)S2-18-2-B)-B-2(MAS:L4H1)-4-B-B-B//IL00'E-9-1-1-1-1-1-8)-1-3-2-1-1	D05
42	ETBKCART42	(IL00'E-9-1-1-1-1-1/(CML297/(KU1409/DE3/KU1409)S2-18-2-B)-B-2(MAS:L4H1)-4-B-B-B//IL00'E-9-1-1-1-1-1-8)-3-1-2-1-1	D06
43	ETBKCART43	(IL00'E-9-1-1-1-1-1/(Florida A plus syn-FS2-2-1-B-B/(KU1409/DE3/KU1409)S2-18-2-B)-B-4(MAS:L4H1)-2-B-B-B//IL00'E-9-1-1-1-1-1-1)-1-2-1-1-1	D07
44	ETBKCART44	(IL00'E-9-1-1-1-1-1/(Florida A plus syn-FS2-2-1-B-B/(KU1409/DE3/KU1409)S2-18-2-B)-B-4(MAS:L4H1)-2-B-B-B//IL00'E-9-1-1-1-1-1-1)-2-2-3-1-1	D08
45	ETBKCART45	(IL00'E-9-1-1-1-1-1/(Florida A plus syn-FS2-2-1-B-B/(KU1409/DE3/KU1409)S2-18-2-B)-B-4(MAS:L4H1)-2-B-B-B//IL00'E-9-1-1-1-1-1-3)-1-1-1-1-1	D09
46	ETBKCART46	(IL00'E-9-1-1-1-1-1/(Florida A plus syn-FS2-2-1-B-B/(KU1409/DE3/KU1409)S2-18-2-B)-B-4(MAS:L4H1)-2-B-B-B//IL00'E-9-1-1-1-1-1-3)-3-1-2-2-1	D10
47	ETBKCART47	(IL00'E-9-1-1-1-1-1/(Florida A plus syn-FS2-2-1-B-B/(KU1409/DE3/KU1409)S2-18-2-B)-B-4(MAS:L4H1)-2-B-B-B//IL00'E-9-1-1-1-1-1-4)-1-1-1-1-1	D11
48	ETBKCART48	(IL00'E-9-1-1-1-1-1/(Florida A plus syn-FS2-2-1-B-B/(KU1409/DE3/KU1409)S2-18-2-B)-B-4(MAS:L4H1)-2-B-B-B//IL00'E-9-1-1-1-1-1-7)-2-1-1-1-1	D12
49	ETBKCART49	(IL00'E-9-1-1-1-1-1/(Florida A plus syn-FS2-2-1-B-B/(KU1409/DE3/KU1409)S2-18-2-B)-B-4(MAS:L4H1)-2-B-B-B//IL00'E-9-1-1-1-1-1-8)-2-1-1-1-1	E01
50	ETBKCART50	(IL00'E-9-1-1-1-1-1/(Florida A plus syn-FS2-2-1-B-B/(KU1409/DE3/KU1409)S2-18-2-B)-B-4(MAS:L4H1)-2-B-B-B//IL00'E-9-1-1-1-1-1-8)-2-2-1-1-1	E02
51	ETBKCART51	(IL00'E-9-1-1-1-1-1/(Florida A plus syn-FS2-2-1-B-B/(KU1409/DE3/KU1409)S2-18-2-B)-B-4(MAS:L4H1)-2-B-B-B//IL00'E-9-1-1-1-1-1-9)-2-1-1-2-1	E03
52	ETBKCART52	(IL00'E-9-1-1-1-1-1/(Florida A plus syn-FS2-2-1-B-B/(KU1409/DE3/KU1409)S2-18-2-B)-B-4(MAS:L4H1)-2-B-B-B//IL00'E-9-1-1-1-1-1-9)-2-2-1-1-1	E04
53	ETBKCART53	(IL00'E-9-1-1-1-1-1/(Florida A plus syn-FS2-2-1-B-B/(KU1409/DE3/KU1409)S2-18-2-B)-B-4(MAS:L4H1)-2-B-B-B//IL00'E-9-1-1-1-1-1-9)-2-2-1-2-1	E05
54	ETBKCART54	(IL00'E-9-1-1-1-1-1/(Florida A plus syn-FS2-2-1-B-B/(KU1409/DE3/KU1409)S2-18-2-B)-B-4(MAS:L4H1)-2-B-B-B//IL00'E-9-1-1-1-1-1-9)-2-3-1-1-1	E06
55	ETBKCART55	(IL00'E-9-1-1-1-1-1/(Florida A plus syn-FS2-2-1-B-B/(KU1409/DE3/KU1409)S2-18-2-B)-B-4(MAS:L4H1)-2-B-B-B//IL00'E-9-1-1-1-1-1-9)-2-3-2-1-1	E07
56	ETBKCART56	(IL00'E-9-1-1-1-1-1/(KUI carotenoid syn-FS11-1-1-B-B-B/(KU1409/DE3/KU1409)S2-18-2-B)-B-3(MAS:L4H1)-1-B-B-B//IL00'E-9-1-1-1-1-1-4)-1-1-1-1-1	E08
57	ETBKCART57	(IL00'E-9-1-1-1-1-1/(KUI carotenoid syn-FS11-1-1-B-B-B/(KU1409/DE3/KU1409)S2-18-2-B)-B-3(MAS:L4H1)-1-B-B-B//IL00'E-9-1-1-1-1-1-4)-1-1-1-2-1	E09
58	ETBKCART58	(IL00'E-9-1-1-1-1-1/(KUI carotenoid syn-FS11-1-1-B-B-B/(KU1409/DE3/KU1409)S2-18-2-B)-B-3(MAS:L4H1)-1-B-B-B//IL00'E-9-1-1-1-1-1-4)-1-1-1-2-2	E10
59	ETBKCART59	(IL00'E-9-1-1-1-1-1/(KUI carotenoid syn-FS11-1-1-B-B-B/(KU1409/DE3/KU1409)S2-18-2-B)-B-3(MAS:L4H1)-1-B-B-B//IL00'E-9-1-1-1-1-1-4)-2-1-1-1-1	E11
60	ETBKCART60	(IL00'E-9-1-1-1-1-1/(KUI carotenoid syn-FS17-3-2-B-B-B/(KU1409/DE3/KU1409)S2-18-2-B)-B-1(MAS:L4H1)-1-B-B-B//IL00'E-9-1-1-1-1-1-1)-1-1-1-1-1	E12
61	ETBKCART61	(IL00'E-9-1-1-1-1-1/(KUI carotenoid syn-FS17-3-2-B-B-B/(KU1409/DE3/KU1409)S2-18-2-B)-B-1(MAS:L4H1)-1-B-B-B//IL00'E-9-1-1-1-1-1-1)-1-1-2-1-1	F01
62	ETBKCART62	(IL00'E-9-1-1-1-1-1/(KUI carotenoid syn-FS17-3-2-B-B-B/(KU1409/DE3/KU1409)S2-18-2-B)-B-1(MAS:L4H1)-1-B-B-B//IL00'E-9-1-1-1-1-1-1)-1-2-1-1-1	F02
63	ETBKCART63	(IL00'E-9-1-1-1-1-1/(KUI carotenoid syn-FS17-3-2-B-B-B/(KU1409/DE3/KU1409)S2-18-2-B)-B-1(MAS:L4H1)-1-B-B-B//IL00'E-9-1-1-1-1-1-1)-2-4-1-1-1	F03
64	ETBKCART64	(IL00'E-9-1-1-1-1-1/(KUI carotenoid syn-FS17-3-2-B-B-B/(KU1409/DE3/KU1409)S2-18-2-B)-B-1(MAS:L4H1)-1-B-B-B//IL00'E-9-1-1-1-1-1-2)-2-1-1-1-1	F04
65	ETBKCART65	(IL00'E-9-1-1-1-1-1/(KUI carotenoid syn-FS17-3-2-B-B-B/(KU1409/DE3/KU1409)S2-18-2-B)-B-1(MAS:L4H1)-1-B-B-B//IL00'E-9-1-1-1-1-1-3)-1-2-1-1-1	F05
66	ETBKCART66	(IL00'E-9-1-1-1-1-1/(KUI carotenoid syn-FS17-3-2-B-B-B/(KU1409/DE3/KU1409)S2-18-2-B)-B-1(MAS:L4H1)-1-B-B-B//IL00'E-9-1-1-1-1-1-4)-1-1-1-1-1	F06
67	ETBKCART67	(IL00'E-9-1-1-1-1-1/(KUI carotenoid syn-FS17-3-2-B-B-B/(KU1409/DE3/KU1409)S2-18-2-B)-B-1(MAS:L4H1)-1-B-B-B//IL00'E-9-1-1-1-1-1-4)-2-1-1-1-1	F07
68	ETBKCART68	(DE78-Z-126-3-2-2-1-1(g)/(KUI carotenoid syn-FS17-3-2-B-B-B/(KU1409/DE3/KU1409)S2-18-2-B)-B-1(MAS:L4H1)-5-B-B-B//DE78-Z-126-3-2-2-1-1(g)-1)-1-1-1-1-1	F08
69	ETBKCART69	(DE78-Z-126-3-2-2-1-1(g)/(KUI carotenoid syn-FS17-3-2-B-B-B/(KU1409/DE3/KU1409)S2-18-2-B)-B-1(MAS:L4H1)-5-B-B-B//DE78-Z-126-3-2-2-1-1(g)-3)-2-1-1-1-1	F09
70	ETBKCART70	(DE78-Z-126-3-2-2-1-1(g)/(KUI carotenoid syn-FS17-3-2-B-B-B/(KU1409/DE3/KU1409)S2-18-2-B)-B-1(MAS:L4H1)-5-B-B-B//DE78-Z-126-3-2-2-1-1(g)-3)-2-2-1-1-1	F10
71	ETBKCART71	(DE78-Z-126-3-2-2-1-1(g)/(KUI carotenoid syn-FS11-1-1-B-B-B/(KU1409/DE3/KU1409)S2-18-2-B)-B-3(MAS:L4H1)-1-B-B-B//DE78-Z-126-3-2-2-1-1(g)-6)-1-2-1-1-1	F11
72	ETBKCART72	(DE78-Z-126-3-2-2-1-1(g)/(KUI carotenoid syn-FS11-1-1-B-B-B/(KU1409/DE3/KU1409)S2-18-2-B)-B-3(MAS:L4H1)-1-B-B-B//DE78-Z-126-3-2-2-1-1(g)-8)-2-1-1-1-1	F12
73	ETBKCART73	(Gibe1-91-1-1-1-1/(Florida A plus syn-FS2-2-1-B-B/(KU1409/DE3/KU1409)S2-18-2-B)-B-4(MAS:L4H1)-2-B-B-B//Gibe1-91-1-1-1-1-1)-2-1-1-1-1	G01
74	ETBKCART74	(Gibe1-91-1-1-1-1/(KUI carotenoid syn-FS11-1-1-B-B-B/(KU1409/DE3/KU1409)S2-18-2-B)-B-3(MAS:L4H1)-1-B-B-B//Gibe1-91-1-1-1-1-2)-1-1-1-1-1	G02
75	ETBKCART75	(CML144/(KUI carotenoid syn-FS17-3-2-B-B-B/(KU1409/DE3/KU1409)S2-18-2-B)-B-1(MAS:L4H1)-5-B-B-B//CML144-1)-1-5-1-1-1	G03
76	ETBKCART76	(CML161/(KUI carotenoid syn-FS3-3-2-B-B-B(KU1409/DE3/KU1409)S2-18-2-B)-B-4(MAS:L4H1)-2-B-B-B//CML161-2)-3-1-1-1-1	G04
77	ETBKCART77	(CML161/(KUI carotenoid syn-FS3-3-2-B-B-B(KU1409/DE3/KU1409)S2-18-2-B)-B-4(MAS:L4H1)-2-B-B-B//CML161-2)-3-1-2-1-1	G05
78	ETBKCART78	(CML161/(KUI carotenoid syn-FS3-3-2-B-B-B(KU1409/DE3/KU1409)S2-18-2-B)-B-4(MAS:L4H1)-2-B-B-B//CML161-2)-3-1-2-2-1	G06
79	ETBKCART79	(CML161/(KUI carotenoid syn-FS3-3-2-B-B-B(KU1409/DE3/KU1409)S2-18-2-B)-B-4(MAS:L4H1)-2-B-B-B//CML161-2)-3-3-1-2-1	G07
80	ETBKCART80	(CML161/(KUI carotenoid syn-FS11-1-1-B-B-B/(KU1409/DE3/KU1409)S2-18-2-B)-B-3(MAS:L4H1)-1-B-B-B//CML161-2)-2-4-2-1-1	G08
81	ETBKCART81	(CML161/(KUI carotenoid syn-FS11-1-1-B-B-B/(KU1409/DE3/KU1409)S2-18-2-B)-B-3(MAS:L4H1)-1-B-B-B//CML161-2)-2-4-2-2-1	G09
82	ETBKCART82	(CML165/(KUI carotenoid syn-FS17-3-2-B-B-B/(KU1409/DE3/KU1409)S2-18-2-B)-B-1(MAS:L4H1)-1-B-B-B//CML165-4)-2-1-1-1-1	G10
83	ETBKCART83	(CML161/(Florida A plus syn-FS2-2-1-B-B/(KU1409/DE3/KU1409)S2-18-2-B)-B-4(MAS:L4H1)-2-B-B-B)-B-3-2-3-3-1-1	G11
84	ETBKCART84	(CML161/(Florida A plus syn-FS2-2-1-B-B/(KU1409/DE3/KU1409)S2-18-2-B)-B-4(MAS:L4H1)-2-B-B-B)-B-6-1-1-1-1-1	G12
85	ETBKCART85	(CML161/(Florida A plus syn-FS2-2-1-B-B/(KU1409/DE3/KU1409)S2-18-2-B)-B-4(MAS:L4H1)-2-B-B-B)-B-6-1-1-2-1-1	H01
86	ETBKCART86	(CML161/(Florida A plus syn-FS2-2-1-B-B/(KU1409/DE3/KU1409)S2-18-2-B)-B-4(MAS:L4H1)-2-B-B-B)-B-6-1-2-1-1-1	H02
87	ETBKCART87	(CML161/(Florida A plus syn-FS2-2-1-B-B/(KU1409/DE3/KU1409)S2-18-2-B)-B-4(MAS:L4H1)-2-B-B-B)-B-9-2-2-1-1-1	H03
88	ETBKCART88	(CML161/(KUI carotenoid syn-FS17-3-2-B-B-B/(KU1409/DE3/KU1409)S2-18-2-B)-B-1(MAS:L4H1)-1-B-B-B)-B-5-2-3-1-1-1	H04
89	ETBKCART89	(CML161/(KUI carotenoid syn-FS17-3-2-B-B-B/(KU1409/DE3/KU1409)S2-18-2-B)-B-1(MAS:L4H1)-1-B-B-B)-B-5-2-3-1-2-1	H05
90	ETBKCART90	(CML161/(KUI carotenoid syn-FS17-3-2-B-B-B/(KU1409/DE3/KU1409)S2-18-2-B)-B-1(MAS:L4H1)-1-B-B-B)-B-5-2-3-1-2-2	H06
91	ETBKCART91	(CML161/(KUI carotenoid syn-FS17-3-2-B-B-B/(KU1409/DE3/KU1409)S2-18-2-B)-B-1(MAS:L4H1)-1-B-B-B)-B-5-2-3-2-1-1	H07
92	ETBKCART92	(TZMI1025/TZMI989)-B-2-2-1-1	H08
93	ETBKCART93	(TZMI1025/TZMI989)-B-2-2-1-2	H09
94	ETBKCART94	(TZMI1025/TZMI989)-B-10-2-1-1	H10
			H11
			H12
95	ETBKCART95	(TZMI1054/TZMI989)-B-2-2-1-1	A01
96	ETBKCART96	(TZMI988/TZMI1054)-B-2-1-1-1	A02
97	ETBKCART97	(TZMI1049/TZMI986)-B-1-2-1-1	A03
98	ETBKCART98	(TZMI1049/TZMI989)-B-4-1-1-1	A04
99	ETBKCART99	(TZMI1049/TZMI989)-B-4-1-1-2	A05
100	ETBKCART100	(TZMI1049/TZMI989)-B-4-2-1-1	A06
101	ETBKCART101	(TZMI1049/TZMI989)-B-4-2-2-1	A07
102	ETBKCART102	(TZMI1049/TZMI989)-B-4-2-2-2	A08
103	ETBKCART103	(TZMI1049/TZMI989)-B-7-1-1-1	A09
104	ETBKCART104	(TZMI1049/TZMI989)-B-7-1-1-2	A10
105	ETBKCART105	(TZMI1049/TZMI989)-B-8-1-1-1	A11
106	ETBKCART106	(TZMI1049/TZMI989)-B-23-3-1-1	A12
107	ETBKCART107	(TZMI1049/TZMI989)-B-26-1-1-1	B01
108	ETBKCART108	(TZMI1049/TZMI989)-B-27-2-1-1	B02
109	ETBKCART109	(IL00'E-9-1-1-1-1-1/(KUI carotenoid syn-FS17-3-2-B-B-B/(KU1409/DE3/KU1409)S2-18-2-B)-B-1(MAS:L4H1)-5-B-B-B)-B-2-2-2-B-1	B03
110	ETBKCART110	(IL00'E-9-1-1-1-1-1/(KUI carotenoid syn-FS17-3-2-B-B-B/(KU1409/DE3/KU1409)S2-18-2-B)-B-1(MAS:L4H1)-5-B-B-B)-B-8-1-1-B-1	B04
111	ETBKCART111	(IL00'E-9-1-1-1-1-1/(KUI carotenoid syn-FS17-3-2-B-B-B/(KU1409/DE3/KU1409)S2-18-2-B)-B-1(MAS:L4H1)-5-B-B-B)-B-11-1-2-B	B05
112	ETBKCART112	(IL00'E-9-1-1-1-1-1/(KUI carotenoid syn-FS17-3-2-B-B-B/(KU1409/DE3/KU1409)S2-18-2-B)-B-1(MAS:L4H1)-5-B-B-B)-B-11-2-2	B06
113	ETBKCART113	(IL00'E-9-1-1-1-1-1/(KUI carotenoid syn-FS17-3-2-B-B-B/(KU1409/DE3/KU1409)S2-18-2-B)-B-1(MAS:L4H1)-5-B-B-B)-B-13-1-1-B-1	B07
114	ETBKCART114	(IL00'E-9-1-1-1-1-1/(KUI carotenoid syn-FS17-3-2-B-B-B/(KU1409/DE3/KU1409)S2-18-2-B)-B-1(MAS:L4H1)-5-B-B-B)-B-13-1-3-B-1	B08
115	ETBKCART115	(IL00'E-9-1-1-1-1-1/(KUI carotenoid syn-FS17-3-2-B-B-B/(KU1409/DE3/KU1409)S2-18-2-B)-B-1(MAS:L4H1)-5-B-B-B)-B-13-1-4-B-1	B09
116	ETBKCART116	(IL00'E-9-1-1-1-1-1/(KUI carotenoid syn-FS3-3-2-B-B-B(KU1409/DE3/KU1409)S2-18-2-B)-B-4(MAS:L4H1)-2-B-B-B)-B-2-1-1-B	B10
117	ETBKCART117	(IL00'E-9-1-1-1-1-1/(KUI carotenoid syn-FS3-3-2-B-B-B(KU1409/DE3/KU1409)S2-18-2-B)-B-4(MAS:L4H1)-2-B-B-B)-B-2-2-1	B11
118	ETBKCART118	(IL00'E-9-1-1-1-1-1/(KUI carotenoid syn-FS3-3-2-B-B-B(KU1409/DE3/KU1409)S2-18-2-B)-B-4(MAS:L4H1)-2-B-B-B)-B-11-1-1-B-1	B12
119	ETBKCART119	(IL00'E-9-1-1-1-1-1/(KUI carotenoid syn-FS3-3-2-B-B-B(KU1409/DE3/KU1409)S2-18-2-B)-B-4(MAS:L4H1)-2-B-B-B)-B-11-1-3-B	C01
120	ETBKCART120	(IL00'E-9-1-1-1-1-1/(KUI carotenoid syn-FS3-3-2-B-B-B(KU1409/DE3/KU1409)S2-18-2-B)-B-4(MAS:L4H1)-2-B-B-B)-B-11-1-4-B-1	C02
121	ETBKCART121	(IL00'E-9-1-1-1-1-1/(CML297/(KU1409/DE3/KU1409)S2-18-2-B)-B-2(MAS:L4H1)-4-B-B-B)-B-2-2-1-B-1	C03
122	ETBKCART122	(IL00'E-9-1-1-1-1-1/(CML297/(KU1409/DE3/KU1409)S2-18-2-B)-B-2(MAS:L4H1)-4-B-B-B)-B-6-2-3-B-1	C04
123	ETBKCART123	(IL00'E-9-1-1-1-1-1/(CML297/(KU1409/DE3/KU1409)S2-18-2-B)-B-2(MAS:L4H1)-4-B-B-B)-B-7-2-1-B-1	C05
124	ETBKCART124	(IL00'E-9-1-1-1-1-1/(Florida A plus syn-FS2-2-1-B-B/(KU1409/DE3/KU1409)S2-18-2-B)-B-4(MAS:L4H1)-2-B-B-B)-B-1-2-1-B-1	C06
125	ETBKCART125	(IL00'E-9-1-1-1-1-1/(Florida A plus syn-FS2-2-1-B-B/(KU1409/DE3/KU1409)S2-18-2-B)-B-4(MAS:L4H1)-2-B-B-B)-B-1-2-3-B-1	C07
126	ETBKCART126	(IL00'E-9-1-1-1-1-1/(Florida A plus syn-FS2-2-1-B-B/(KU1409/DE3/KU1409)S2-18-2-B)-B-4(MAS:L4H1)-2-B-B-B)-B-8-1-1-B	C08
127	ETBKCART127	(IL00'E-9-1-1-1-1-1/(Florida A plus syn-FS2-2-1-B-B/(KU1409/DE3/KU1409)S2-18-2-B)-B-4(MAS:L4H1)-2-B-B-B)-B-8-1-3-B	C09
128	ETBKCART128	(IL00'E-9-1-1-1-1-1/(KUI carotenoid syn-FS17-3-2-B-B-B/(KU1409/DE3/KU1409)S2-18-2-B)-B-1(MAS:L4H1)-1-B-B-B)-B-8-2-1-B	C10
129	ETBKCART129	(IL00'E-9-1-1-1-1-1/(KUI carotenoid syn-FS17-3-2-B-B-B/(KU1409/DE3/KU1409)S2-18-2-B)-B-1(MAS:L4H1)-1-B-B-B)-B-15-1-2-B	C11
130	ETBKCART130	(IL00'E-9-1-1-1-1-1/(KUI carotenoid syn-FS17-3-2-B-B-B/(KU1409/DE3/KU1409)S2-18-2-B)-B-1(MAS:L4H1)-1-B-B-B)-B-16-1-1-B	C12
131	ETBKCART131	(IL00'E-9-1-1-1-1-1/(KUI carotenoid syn-FS17-3-2-B-B-B/(KU1409/DE3/KU1409)S2-18-2-B)-B-1(MAS:L4H1)-1-B-B-B)-B-16-1-2-B	D01
132	ETBKCART132	(DE78-Z-126-3-2-2-1-1(g)/(KUI carotenoid syn-FS17-3-2-B-B-B/(KU1409/DE3/KU1409)S2-18-2-B)-B-1(MAS:L4H1)-5-B-B-B)-B-9-1-2-B	D02
133	ETBKCART133	TZMI1003-#	D03
134	ETBKCART134	(DE78-Z-126-3-2-2-1-1(g)/(Florida A plus syn-FS2-2-1-B-B/(KU1409/DE3/KU1409)S2-18-2-B)-B-4(MAS:L4H1)-2-B-B-B)-B-6-1-1-B-1	D04
135	ETBKCART135	(DE78-Z-126-3-2-2-1-1(g)/(Florida A plus syn-FS2-2-1-B-B/(KU1409/DE3/KU1409)S2-18-2-B)-B-4(MAS:L4H1)-2-B-B-B)-B-6-2-1-B-1	D05
136	ETBKCART136	(DE78-Z-126-3-2-2-1-1(g)/(Florida A plus syn-FS2-2-1-B-B/(KU1409/DE3/KU1409)S2-18-2-B)-B-4(MAS:L4H1)-2-B-B-B)-B-6-2-2-B-1	D06
137	ETBKCART137	(DE78-Z-126-3-2-2-1-1(g)/(Florida A plus syn-FS2-2-1-B-B/(KU1409/DE3/KU1409)S2-18-2-B)-B-4(MAS:L4H1)-2-B-B-B)-B-6-2-3-B	D07
138	ETBKCART138	(DE78-Z-126-3-2-2-1-1(g)/(KUI carotenoid syn-FS11-1-1-B-B-B/(KU1409/DE3/KU1409)S2-18-2-B)-B-3(MAS:L4H1)-1-B-B-B)-B-1-1-1	D08
139	ETBKCART139	(DE78-Z-126-3-2-2-1-1(g)/(KUI carotenoid syn-FS11-1-1-B-B-B/(KU1409/DE3/KU1409)S2-18-2-B)-B-3(MAS:L4H1)-1-B-B-B)-B-4-2-2-B-1	D09
140	ETBKCART140	(DE78-Z-126-3-2-2-1-1(g)/(KUI carotenoid syn-FS11-1-1-B-B-B/(KU1409/DE3/KU1409)S2-18-2-B)-B-3(MAS:L4H1)-1-B-B-B)-B-13-1-2-B	D10
141	ETBKCART141	(Gibe1-91-1-1-1-1/(KUI carotenoid syn-FS17-3-2-B-B-B/(KU1409/DE3/KU1409)S2-18-2-B)-B-1(MAS:L4H1)-5-B-B-B)-B-2-2-3-B	D11
142	ETBKCART142	(Gibe1-91-1-1-1-1/(KUI carotenoid syn-FS17-3-2-B-B-B/(KU1409/DE3/KU1409)S2-18-2-B)-B-1(MAS:L4H1)-5-B-B-B)-B-7-1-1-B-1	D12
143	ETBKCART143	(Gibe1-91-1-1-1-1/(KUI carotenoid syn-FS17-3-2-B-B-B/(KU1409/DE3/KU1409)S2-18-2-B)-B-1(MAS:L4H1)-5-B-B-B)-B-7-1-2-B	E01
144	ETBKCART144	(Gibe1-91-1-1-1-1/(Florida A plus syn-FS2-2-1-B-B/(KU1409/DE3/KU1409)S2-18-2-B)-B-4(MAS:L4H1)-2-B-B-B)-B-11-2-1-B-1	E02
145	ETBKCART145	CML159/(CML297/(KU1409/DE3/KU1409)S2-18-2-B)-B-2(MAS:L4H1)-4-B-B-B//CML159-6-1-1-B-1	E03
146	ETBKCART146	CML159/(CML297/(KU1409/DE3/KU1409)S2-18-2-B)-B-2(MAS:L4H1)-4-B-B-B//CML159-6-1-2-B-1	E04
147	ETBKCART147	CML159/(Florida A plus syn-FS2-2-1-B-B/(KU1409/DE3/KU1409)S2-18-2-B)-B-4(MAS:L4H1)-2-B-B-B//CML159-1-1-1-B-1	E05
148	ETBKCART148	CML159/(Florida A plus syn-FS2-2-1-B-B/(KU1409/DE3/KU1409)S2-18-2-B)-B-4(MAS:L4H1)-2-B-B-B//CML159-1-1-4-B-1	E06
149	ETBKCART149	CML159/(KUI carotenoid syn-FS17-3-2-B-B-B/(KU1409/DE3/KU1409)S2-18-2-B)-B-1(MAS:L4H1)-1-B-B-B//CML159-4-1-1-B	E07
150	ETBKCART150	CML159/(KUI carotenoid syn-FS17-3-2-B-B-B/(KU1409/DE3/KU1409)S2-18-2-B)-B-1(MAS:L4H1)-1-B-B-B//CML159-4-1-2-B	E08
151	ETBKCART151	CML161/(CML297/(KU1409/DE3/KU1409)S2-18-2-B)-B-2(MAS:L4H1)-4-B-B-B//CML161-7-1-3-B	E09
152	ETBKCART152	CML161/(CML297/(KU1409/DE3/KU1409)S2-18-2-B)-B-2(MAS:L4H1)-4-B-B-B//CML161-7-1-3-B-2	E10
153	ETBKCART153	CML161/(Florida A plus syn-FS2-2-1-B-B/(KU1409/DE3/KU1409)S2-18-2-B)-B-4(MAS:L4H1)-2-B-B-B//CML161-6-1-2-B-1	E11
154	ETBKCART154	(CML161/(KUI carotenoid syn-FS3-3-2-B-B-B(KU1409/DE3/KU1409)S2-18-2-B)-B-4(MAS:L4H1)-2-B-B-B//CML161-2)-3-1-2-2	E12
155	ETBKCART155	(CML161/(KUI carotenoid syn-FS11-1-1-B-B-B/(KU1409/DE3/KU1409)S2-18-2-B)-B-3(MAS:L4H1)-1-B-B-B//CML161-2)-2-4-2-2	F01
156	ETBKCART156	(CML144/(KUI carotenoid syn-FS3-3-2-B-B-B(KU1409/DE3/KU1409)S2-18-2-B)-B-4(MAS:L4H1)-2-B-B-B)-B-3-2-2-2-1	F02
157	ETBKCART157	(CML144/(KUI carotenoid syn-FS3-3-2-B-B-B(KU1409/DE3/KU1409)S2-18-2-B)-B-4(MAS:L4H1)-2-B-B-B)-B-3-2-4-1-1	F03
158	ETBKCART158	(CML144/(KUI carotenoid syn-FS3-3-2-B-B-B(KU1409/DE3/KU1409)S2-18-2-B)-B-4(MAS:L4H1)-2-B-B-B)-B-4-1-1-1-1	F04
159	ETBKCART159	(DE78-Z-126-3-2-2-1-1(g)/(KUI carotenoid syn-FS17-3-2-B-B-B/(KU1409/DE3/KU1409)S2-18-2-B)-B-1(MAS:L4H1)-5-B-B-B)-B-9-1-3-B-1	F05
160	ETBKCART160	(CML144/(KUI carotenoid syn-FS3-3-2-B-B-B(KU1409/DE3/KU1409)S2-18-2-B)-B-4(MAS:L4H1)-2-B-B-B)-B-4-1-3-2-1	F06
161	ETBKCART161	(CML144/(KUI carotenoid syn-FS3-3-2-B-B-B(KU1409/DE3/KU1409)S2-18-2-B)-B-4(MAS:L4H1)-2-B-B-B)-B-6-1-1-1	F07
162	ETBKCART162	(CML144/(KUI carotenoid syn-FS3-3-2-B-B-B(KU1409/DE3/KU1409)S2-18-2-B)-B-4(MAS:L4H1)-2-B-B-B)-B-9-1-1-1	F08
163	ETBKCART163	(CML144/(KUI carotenoid syn-FS3-3-2-B-B-B(KU1409/DE3/KU1409)S2-18-2-B)-B-4(MAS:L4H1)-2-B-B-B)-B-9-1-1-2	F09
164	ETBKCART164	(CML144/(KUI carotenoid syn-FS3-3-2-B-B-B(KU1409/DE3/KU1409)S2-18-2-B)-B-4(MAS:L4H1)-2-B-B-B)-B-9-1-2	F10
165	ETBKCART165	(CML144/(KUI carotenoid syn-FS11-1-1-B-B-B/(KU1409/DE3/KU1409)S2-18-2-B)-B-3(MAS:L4H1)-1-B-B-B)-B-5-2-1	F11
166	ETBKCART166	(CML144/(KUI carotenoid syn-FS11-1-1-B-B-B/(KU1409/DE3/KU1409)S2-18-2-B)-B-3(MAS:L4H1)-1-B-B-B)-B-5-3-1-1	F12
167	ETBKCART167	(CML159/(Florida A plus syn-FS2-2-1-B-B/(KU1409/DE3/KU1409)S2-18-2-B)-B-4(MAS:L4H1)-2-B-B-B)-B-5-3-1-1	G01
168	ETBKCART168	(CML159/(Florida A plus syn-FS2-2-1-B-B/(KU1409/DE3/KU1409)S2-18-2-B)-B-4(MAS:L4H1)-2-B-B-B)-B-5-3-2-2	G02
169	ETBKCART169	(CML159/(Florida A plus syn-FS2-2-1-B-B/(KU1409/DE3/KU1409)S2-18-2-B)-B-4(MAS:L4H1)-2-B-B-B)-B-5-3-3-1	G03
170	ETBKCART170	(CML159/(KUI carotenoid syn-FS17-3-2-B-B-B/(KU1409/DE3/KU1409)S2-18-2-B)-B-1(MAS:L4H1)-1-B-B-B)-B-13-2-1-1	G04
171	ETBKCART171	(CML161/(CML297/(KU1409/DE3/KU1409)S2-18-2-B)-B-2(MAS:L4H1)-4-B-B-B)-B-7-2-2	G05
172	ETBKCART172	(CML161/(Florida A plus syn-FS2-2-1-B-B/(KU1409/DE3/KU1409)S2-18-2-B)-B-4(MAS:L4H1)-2-B-B-B)-B-3-2-3-1	G06
173	ETBKCART173	(CML161/(Florida A plus syn-FS2-2-1-B-B/(KU1409/DE3/KU1409)S2-18-2-B)-B-4(MAS:L4H1)-2-B-B-B)-B-3-2-3-2	G07
174	ETBKCART174	(CML161/(Florida A plus syn-FS2-2-1-B-B/(KU1409/DE3/KU1409)S2-18-2-B)-B-4(MAS:L4H1)-2-B-B-B)-B-6-1-1-1	G08
175	ETBKCART175	(CML161/(Florida A plus syn-FS2-2-1-B-B/(KU1409/DE3/KU1409)S2-18-2-B)-B-4(MAS:L4H1)-2-B-B-B)-B-6-1-1-2	G09
176	ETBKCART176	(CML161/(Florida A plus syn-FS2-2-1-B-B/(KU1409/DE3/KU1409)S2-18-2-B)-B-4(MAS:L4H1)-2-B-B-B)-B-6-1-2-1	G10
177	ETBKCART177	(CML161/(Florida A plus syn-FS2-2-1-B-B/(KU1409/DE3/KU1409)S2-18-2-B)-B-4(MAS:L4H1)-2-B-B-B)-B-8-1-2-1	G11
178	ETBKCART178	(CML161/(Florida A plus syn-FS2-2-1-B-B/(KU1409/DE3/KU1409)S2-18-2-B)-B-4(MAS:L4H1)-2-B-B-B)-B-9-2-1	G12
179	ETBKCART179	(CML161/(Florida A plus syn-FS2-2-1-B-B/(KU1409/DE3/KU1409)S2-18-2-B)-B-4(MAS:L4H1)-2-B-B-B)-B-9-2-2-1-1	H01
180	ETBKCART180	(CML161/(KUI carotenoid syn-FS17-3-2-B-B-B/(KU1409/DE3/KU1409)S2-18-2-B)-B-1(MAS:L4H1)-1-B-B-B)-B-5-2-3-1	H02
181	ETBKCART181	(CML161/(KUI carotenoid syn-FS17-3-2-B-B-B/(KU1409/DE3/KU1409)S2-18-2-B)-B-1(MAS:L4H1)-1-B-B-B)-B-5-2-3-2	H03
182	ETBKCART182	(CML165/(Florida A plus syn-FS2-2-1-B-B/(KU1409/DE3/KU1409)S2-18-2-B)-B-4(MAS:L4H1)-2-B-B-B)-B-4-1-1	H04
183	ETBKCART183	(Gibe1-91-1-1-1-1/(KUI carotenoid syn-FS17-3-2-B-B-B/(KU1409/DE3/KU1409)S2-18-2-B)-B-1(MAS:L4H1)-5-B-B-B)-B-2-2-1-B	H05
184	ETBKCART184	(IL00'E-9-1-1-1-1-1/(KUI carotenoid syn-FS17-3-2-B-B-B/(KU1409/DE3/KU1409)S2-18-2-B)-B-1(MAS:L4H1)-5-B-B-B)-B-13-1-2	H06
185	ETBKCART185	(IL00'E-9-1-1-1-1-1/(KUI carotenoid syn-FS17-3-2-B-B-B/(KU1409/DE3/KU1409)S2-18-2-B)-B-1(MAS:L4H1)-5-B-B-B)-B-2-2-1-B	H07
186	ETBKCART186	(IL00'E-9-1-1-1-1-1/(KUI carotenoid syn-FS17-3-2-B-B-B/(KU1409/DE3/KU1409)S2-18-2-B)-B-1(MAS:L4H1)-5-B-B-B)-B-4-2-2	H08
187	ETBKCART187	[(Obatanpa(proA-HydB1)-#bal]FS-117-2-1-1-2-B	H09
188	ETBKCART188	[(Obatanpa(proA-HydB1)-#bal]FS-77-1-2-1-1-B	H10
			H11
			H12
189	ETBKCART189	[(Obatanpa(proA-HydB1)-#bal]FS-77-1-2-1-2-B	A01
190	ETBKCART190	[(Obatanpa(proA-HydB1)-#bal]FS-89-2-1-2-2-B	A02
191	ETBKCART191	[(Obatanpa(proA-HydB1)-#bal]FS-93-3-1-1-2-B	A03
192	ETBKCART192	BKL004	A04
193	ETBKCART193	TZMI1017	A05
194	ETBKCART194	TZMI1018	A06
195	ETBKCART195	CLHP00286	A07
196	ETBKCART196	CLHP00306	A08
197	ETBKCART197	CLHP00294	A09
198	ETBKCART198	CLHP00003	A10
199	ETBKCART199	CLHP00005	A11
200	ETBKCART200	CLHP00049	A12
201	ETBKCART201	NHPSYN2010-173-2-1-2-1-1-1	B01
202	ETBKCART202	CML297	B02
203	ETBKCART203	CML304	B03
204	ETBKCART204	(CML486/(CML297-B<d7>KUICarotenoidsyn-FS17-3-2-B/KUI3<d7>B77))-B-11-1-B-B-B-B-B-B-B-#-B-B	B04
205	ETBKCART205	([[[NAW5867/P30SR]-43-2/[NAW5867/P30SR]-114-1]-9-3-3-B-1-B/CML395-1]-B-13-1-B-4-#/[BETASYN]BC1-8-1-1-1-B-B/(CML297-B<d7>KUICarotenoidsyn-FS17-3-2-B/KUI3<d7>B77))-B-1-1-B-B-B-B-B-B-B-#-B-B	B05
206	ETBKCART206	(CML537/[BETASYN]BC1-10-2-1-#/CML-305-B)-B-11-1 -B-B-#-B-B	B06
207	ETBKCART207	(IL00'E-9-1-1-1-1-1/(KUI carotenoid syn-FS17-3-2-B-B-B/(KU1409/DE3/KU1409)S2-18-2-B)-B-1(MAS:L4H1)-5-B-B-B)-B-8-1-1-B-1-1	B07
208	ETBKCART208	(IL00'E-9-1-1-1-1-1/(KUI carotenoid syn-FS17-3-2-B-B-B/(KU1409/DE3/KU1409)S2-18-2-B)-B-1(MAS:L4H1)-5-B-B-B)-B-11-2-2-B-1-1	B08
209	ETBKCART209	(IL00'E-9-1-1-1-1-1/(KUI carotenoid syn-FS17-3-2-B-B-B/(KU1409/DE3/KU1409)S2-18-2-B)-B-1(MAS:L4H1)-5-B-B-B)-B-13-1-1-B-1-1	B09
210	ETBKCART210	(IL00'E-9-1-1-1-1-1/(KUI carotenoid syn-FS3-3-2-B-B-B(KU1409/DE3/KU1409)S2-18-2-B)-B-4(MAS:L4H1)-2-B-B-B)-B-2-1-1-B-1-1	B10
211	ETBKCART211	(IL00'E-9-1-1-1-1-1/(KUI carotenoid syn-FS3-3-2-B-B-B(KU1409/DE3/KU1409)S2-18-2-B)-B-4(MAS:L4H1)-2-B-B-B)-B-11-1-4-B-1-1	B11
212	ETBKCART212	(IL00'E-9-1-1-1-1-1/(KUI carotenoid syn-FS3-3-2-B-B-B(KU1409/DE3/KU1409)S2-18-2-B)-B-4(MAS:L4H1)-2-B-B-B)-B-11-1-4-B-1-2	B12
213	ETBKCART213	(IL00'E-9-1-1-1-1-1/(CML297/(KU1409/DE3/KU1409)S2-18-2-B)-B-2(MAS:L4H1)-4-B-B-B)-B-6-2-3-B-1-1	C01
214	ETBKCART214	(IL00'E-9-1-1-1-1-1/(Florida A plus syn-FS2-2-1-B-B/(KU1409/DE3/KU1409)S2-18-2-B)-B-4(MAS:L4H1)-2-B-B-B)-B-1-2-1-B-1-1	C02
215	ETBKCART215	(IL00'E-9-1-1-1-1-1/(KUI carotenoid syn-FS11-1-1-B-B-B/(KU1409/DE3/KU1409)S2-18-2-B)-B-3(MAS:L4H1)-1-B-B-B)-B-4-2-2-B-1-1	C03
216	ETBKCART216	(IL00'E-9-1-1-1-1-1/(KUI carotenoid syn-FS11-1-1-B-B-B/(KU1409/DE3/KU1409)S2-18-2-B)-B-3(MAS:L4H1)-1-B-B-B)-B-7-1-1-B-1-1	C04
217	ETBKCART217	(IL00'E-9-1-1-1-1-1/(KUI carotenoid syn-FS17-3-2-B-B-B/(KU1409/DE3/KU1409)S2-18-2-B)-B-1(MAS:L4H1)-1-B-B-B)-B-15-1-2-B-1-1	C05
218	ETBKCART218	(IL00'E-9-1-1-1-1-1/(KUI carotenoid syn-FS17-3-2-B-B-B/(KU1409/DE3/KU1409)S2-18-2-B)-B-1(MAS:L4H1)-1-B-B-B)-B-16-1-1-B-1-1	C06
219	ETBKCART219	(IL00'E-9-1-1-1-1-1/(KUI carotenoid syn-FS17-3-2-B-B-B/(KU1409/DE3/KU1409)S2-18-2-B)-B-1(MAS:L4H1)-1-B-B-B)-B-16-1-2-B-1-1	C07
220	ETBKCART220	(DE78-Z-126-3-2-2-1-1(g)/(KUI carotenoid syn-FS17-3-2-B-B-B/(KU1409/DE3/KU1409)S2-18-2-B)-B-1(MAS:L4H1)-5-B-B-B)-B-9-1-2-B-1-1	C08
221	ETBKCART221	(DE78-Z-126-3-2-2-1-1(g)/(KUI carotenoid syn-FS17-3-2-B-B-B/(KU1409/DE3/KU1409)S2-18-2-B)-B-1(MAS:L4H1)-5-B-B-B)-B-9-1-3-B-1-1	C09
222	ETBKCART222	(DE78-Z-126-3-2-2-1-1(g)/(Florida A plus syn-FS2-2-1-B-B/(KU1409/DE3/KU1409)S2-18-2-B)-B-4(MAS:L4H1)-2-B-B-B)-B-6-1-1-B-1-1	C10
223	ETBKCART223	(DE78-Z-126-3-2-2-1-1(g)/(Florida A plus syn-FS2-2-1-B-B/(KU1409/DE3/KU1409)S2-18-2-B)-B-4(MAS:L4H1)-2-B-B-B)-B-6-1-1-B-1-2	C11
224	ETBKCART224	(DE78-Z-126-3-2-2-1-1(g)/(Florida A plus syn-FS2-2-1-B-B/(KU1409/DE3/KU1409)S2-18-2-B)-B-4(MAS:L4H1)-2-B-B-B)-B-6-2-1-B-1-1	C12
225	ETBKCART225	(DE78-Z-126-3-2-2-1-1(g)/(Florida A plus syn-FS2-2-1-B-B/(KU1409/DE3/KU1409)S2-18-2-B)-B-4(MAS:L4H1)-2-B-B-B)-B-6-2-2-B-1-1	D01
226	ETBKCART226	(DE78-Z-126-3-2-2-1-1(g)/(KUI carotenoid syn-FS11-1-1-B-B-B/(KU1409/DE3/KU1409)S2-18-2-B)-B-3(MAS:L4H1)-1-B-B-B)-B-4-2-2-B-1-1	D02
227	ETBKCART227	(DE78-Z-126-3-2-2-1-1(g)/(KUI carotenoid syn-FS11-1-1-B-B-B/(KU1409/DE3/KU1409)S2-18-2-B)-B-3(MAS:L4H1)-1-B-B-B)-B-4-2-2-B-2-1	D03
228	ETBKCART228	(DE78-Z-126-3-2-2-1-1(g)/(KUI carotenoid syn-FS11-1-1-B-B-B/(KU1409/DE3/KU1409)S2-18-2-B)-B-3(MAS:L4H1)-1-B-B-B)-B-4-2-2-B-2-2	D04
229	ETBKCART229	(DE78-Z-126-3-2-2-1-1(g)/(KUI carotenoid syn-FS11-1-1-B-B-B/(KU1409/DE3/KU1409)S2-18-2-B)-B-3(MAS:L4H1)-1-B-B-B)-B-13-1-2-B-1-1	D05
230	ETBKCART230	(Gibe1-91-1-1-1-1/(KUI carotenoid syn-FS17-3-2-B-B-B/(KU1409/DE3/KU1409)S2-18-2-B)-B-1(MAS:L4H1)-5-B-B-B)-B-7-1-1-B-1-1	D06
231	ETBKCART231	CML161/(CML297/(KU1409/DE3/KU1409)S2-18-2-B)-B-2(MAS:L4H1)-4-B-B-B//CML161-7-1-3-B-1-1	D07
232	ETBKCART232	CML161/(CML297/(KU1409/DE3/KU1409)S2-18-2-B)-B-2(MAS:L4H1)-4-B-B-B//CML161-7-1-3-B-2-1	D08
233	ETBKCART233	(CML144/(KUI carotenoid syn-FS3-3-2-B-B-B(KU1409/DE3/KU1409)S2-18-2-B)-B-4(MAS:L4H1)-2-B-B-B)-B-3-2-1-1-1-1	D09
234	ETBKCART234	(CML144/(KUI carotenoid syn-FS3-3-2-B-B-B(KU1409/DE3/KU1409)S2-18-2-B)-B-4(MAS:L4H1)-2-B-B-B)-B-9-2-1-1-1-1	D10
235	ETBKCART235	(CML144/(KUI carotenoid syn-FS11-1-1-B-B-B/(KU1409/DE3/KU1409)S2-18-2-B)-B-3(MAS:L4H1)-1-B-B-B)-B-5-2-2-1-1-1	D11
236	ETBKCART236	(CML161/(Florida A plus syn-FS2-2-1-B-B/(KU1409/DE3/KU1409)S2-18-2-B)-B-4(MAS:L4H1)-2-B-B-B)-B-8-1-1-1-1-1	D12
237	ETBKCART237	(CML161/(Florida A plus syn-FS2-2-1-B-B/(KU1409/DE3/KU1409)S2-18-2-B)-B-4(MAS:L4H1)-2-B-B-B)-B-9-2-3-1-1-1	E01
238	ETBKCART238	(CML161/(KUI carotenoid syn-FS17-3-2-B-B-B/(KU1409/DE3/KU1409)S2-18-2-B)-B-1(MAS:L4H1)-1-B-B-B)-B-5-2-1-1-1-1	E02
239	ETBKCART239	((CML144/(KUI carotenoid syn-FS17-3-2-B-B-B/(KU1409/DE3/KU1409)S2-18-2-B)-B-1(MAS:L4H1)-5-B-B-B//CML144)-B/CML144)-B-5-1-1	E03
240	ETBKCART240	((CML144/(KUI carotenoid syn-FS17-3-2-B-B-B/(KU1409/DE3/KU1409)S2-18-2-B)-B-1(MAS:L4H1)-5-B-B-B//CML144)-B/CML144)-B-5-1-2	E04
241	ETBKCART241	((CML144/(KUI carotenoid syn-FS17-3-2-B-B-B/(KU1409/DE3/KU1409)S2-18-2-B)-B-1(MAS:L4H1)-5-B-B-B//CML144)-B/CML144)-B-6-1-1	E05
242	ETBKCART242	((CML144/(KUI carotenoid syn-FS17-3-2-B-B-B/(KU1409/DE3/KU1409)S2-18-2-B)-B-1(MAS:L4H1)-5-B-B-B//CML144)-B/CML144)-B-6-2-1	E06
243	ETBKCART243	((CML144/(KUI carotenoid syn-FS17-3-2-B-B-B/(KU1409/DE3/KU1409)S2-18-2-B)-B-1(MAS:L4H1)-5-B-B-B//CML144)-B/CML144)-B-6-2-2	E07
244	ETBKCART244	((CML144/(KUI carotenoid syn-FS17-3-2-B-B-B/(KU1409/DE3/KU1409)S2-18-2-B)-B-1(MAS:L4H1)-5-B-B-B//CML144)-B/CML144)-B-10-1-1	E08
245	ETBKCART245	((CML144/(KUI carotenoid syn-FS17-3-2-B-B-B/(KU1409/DE3/KU1409)S2-18-2-B)-B-1(MAS:L4H1)-5-B-B-B//CML144)-B/CML144)-B-10-2-1	E09
246	ETBKCART246	((CML144/(KUI carotenoid syn-FS17-3-2-B-B-B/(KU1409/DE3/KU1409)S2-18-2-B)-B-1(MAS:L4H1)-5-B-B-B//CML144)-B/CML144)-B-10-3-1	E10
247	ETBKCART247	((CML144/(KUI carotenoid syn-FS17-3-2-B-B-B/(KU1409/DE3/KU1409)S2-18-2-B)-B-1(MAS:L4H1)-5-B-B-B//CML144)-B/CML144)-B-18-1-1	E11
248	ETBKCART248	((CML144/(KUI carotenoid syn-FS17-3-2-B-B-B/(KU1409/DE3/KU1409)S2-18-2-B)-B-1(MAS:L4H1)-5-B-B-B//CML144)-B/CML144)-B-19-1-1	E12
249	ETBKCART249	((CML144/(KUI carotenoid syn-FS17-3-2-B-B-B/(KU1409/DE3/KU1409)S2-18-2-B)-B-1(MAS:L4H1)-5-B-B-B//CML144)-B/CML144)-B-19-2-1	F01
250	ETBKCART250	((CML144/(KUI carotenoid syn-FS17-3-2-B-B-B/(KU1409/DE3/KU1409)S2-18-2-B)-B-1(MAS:L4H1)-5-B-B-B//CML144)-B/CML144)-B-20-1-1	F02
251	ETBKCART251	((CML144/(KUI carotenoid syn-FS17-3-2-B-B-B/(KU1409/DE3/KU1409)S2-18-2-B)-B-1(MAS:L4H1)-5-B-B-B//CML144)-B/CML144)-B-20-2-1	F03
252	ETBKCART252	((CML144/(KUI carotenoid syn-FS17-3-2-B-B-B/(KU1409/DE3/KU1409)S2-18-2-B)-B-1(MAS:L4H1)-5-B-B-B//CML144)-B/CML144)-B-20-3-1	F04
253	ETBKCART253	((CML144/(KUI carotenoid syn-FS17-3-2-B-B-B/(KU1409/DE3/KU1409)S2-18-2-B)-B-1(MAS:L4H1)-5-B-B-B//CML144)-B/CML144)-B-27-1-1	F05
254	ETBKCART254	((CML144/(KUI carotenoid syn-FS17-3-2-B-B-B/(KU1409/DE3/KU1409)S2-18-2-B)-B-1(MAS:L4H1)-5-B-B-B//CML144)-B/CML144)-B-28-1-1	F06
255	ETBKCART255	((CML144/(KUI carotenoid syn-FS17-3-2-B-B-B/(KU1409/DE3/KU1409)S2-18-2-B)-B-1(MAS:L4H1)-5-B-B-B//CML144)-B/CML144)-B-28-2-1	F07
256	ETBKCART256	((CML144/(KUI carotenoid syn-FS17-3-2-B-B-B/(KU1409/DE3/KU1409)S2-18-2-B)-B-1(MAS:L4H1)-5-B-B-B//CML144)-B/CML144)-B-28-3-1	F08
257	ETBKCART257	((CML144/(KUI carotenoid syn-FS17-3-2-B-B-B/(KU1409/DE3/KU1409)S2-18-2-B)-B-1(MAS:L4H1)-5-B-B-B//CML144)-B/CML144)-B-30-1-1	F09
258	ETBKCART258	((CML144/(KUI carotenoid syn-FS17-3-2-B-B-B/(KU1409/DE3/KU1409)S2-18-2-B)-B-1(MAS:L4H1)-5-B-B-B//CML144)-B/CML144)-B-30-2-1	F10
259	ETBKCART259	((CML144/(KUI carotenoid syn-FS17-3-2-B-B-B/(KU1409/DE3/KU1409)S2-18-2-B)-B-1(MAS:L4H1)-5-B-B-B//CML144)-B/CML144)-B-31-1-1	F11
260	ETBKCART260	((CML144/(KUI carotenoid syn-FS3-3-2-B-B-B(KU1409/DE3/KU1409)S2-18-2-B)-B-4(MAS:L4H1)-2-B-B-B//CML144)-B/CML144)-B-2-2-1	F12
261	ETBKCART261	((CML144/(KUI carotenoid syn-FS3-3-2-B-B-B(KU1409/DE3/KU1409)S2-18-2-B)-B-4(MAS:L4H1)-2-B-B-B//CML144)-B/CML144)-B-4-1-1	G01
262	ETBKCART262	((CML144/(KUI carotenoid syn-FS3-3-2-B-B-B(KU1409/DE3/KU1409)S2-18-2-B)-B-4(MAS:L4H1)-2-B-B-B//CML144)-B/CML144)-B-7-1-1	G02
263	ETBKCART263	((CML144/(KUI carotenoid syn-FS3-3-2-B-B-B(KU1409/DE3/KU1409)S2-18-2-B)-B-4(MAS:L4H1)-2-B-B-B//CML144)-B/CML144)-B-8-1-1	G03
264	ETBKCART264	((CML144/(KUI carotenoid syn-FS3-3-2-B-B-B(KU1409/DE3/KU1409)S2-18-2-B)-B-4(MAS:L4H1)-2-B-B-B//CML144)-B/CML144)-B-8-1-2	G04
265	ETBKCART265	((CML144/(KUI carotenoid syn-FS3-3-2-B-B-B(KU1409/DE3/KU1409)S2-18-2-B)-B-4(MAS:L4H1)-2-B-B-B//CML144)-B/CML144)-B-8-2-1	G05
266	ETBKCART266	((CML144/(KUI carotenoid syn-FS3-3-2-B-B-B(KU1409/DE3/KU1409)S2-18-2-B)-B-4(MAS:L4H1)-2-B-B-B//CML144)-B/CML144)-B-8-3-1	G06
267	ETBKCART267	((CML144/(KUI carotenoid syn-FS3-3-2-B-B-B(KU1409/DE3/KU1409)S2-18-2-B)-B-4(MAS:L4H1)-2-B-B-B//CML144)-B/CML144)-B-8-4-1	G07
268	ETBKCART268	((CML144/(KUI carotenoid syn-FS3-3-2-B-B-B(KU1409/DE3/KU1409)S2-18-2-B)-B-4(MAS:L4H1)-2-B-B-B//CML144)-B/CML144)-B-9-1-1	G08
269	ETBKCART269	((CML144/(KUI carotenoid syn-FS3-3-2-B-B-B(KU1409/DE3/KU1409)S2-18-2-B)-B-4(MAS:L4H1)-2-B-B-B//CML144)-B/CML144)-B-9-2-1	G09
270	ETBKCART270	((CML144/(KUI carotenoid syn-FS3-3-2-B-B-B(KU1409/DE3/KU1409)S2-18-2-B)-B-4(MAS:L4H1)-2-B-B-B//CML144)-B/CML144)-B-10-1-1	G10
271	ETBKCART271	((CML144/(KUI carotenoid syn-FS3-3-2-B-B-B(KU1409/DE3/KU1409)S2-18-2-B)-B-4(MAS:L4H1)-2-B-B-B//CML144)-B/CML144)-B-11-1-1	G11
272	ETBKCART272	((CML144/(KUI carotenoid syn-FS3-3-2-B-B-B(KU1409/DE3/KU1409)S2-18-2-B)-B-4(MAS:L4H1)-2-B-B-B//CML144)-B/CML144)-B-12-1-1	G12
273	ETBKCART273	((CML144/(KUI carotenoid syn-FS3-3-2-B-B-B(KU1409/DE3/KU1409)S2-18-2-B)-B-4(MAS:L4H1)-2-B-B-B//CML144)-B/CML144)-B-12-1-2	H01
274	ETBKCART274	((CML144/(KUI carotenoid syn-FS3-3-2-B-B-B(KU1409/DE3/KU1409)S2-18-2-B)-B-4(MAS:L4H1)-2-B-B-B//CML144)-B/CML144)-B-12-2-1	H02
275	ETBKCART275	((CML144/(KUI carotenoid syn-FS3-3-2-B-B-B(KU1409/DE3/KU1409)S2-18-2-B)-B-4(MAS:L4H1)-2-B-B-B//CML144)-B/CML144)-B-12-2-2	H03
276	ETBKCART276	((CML144/(KUI carotenoid syn-FS3-3-2-B-B-B(KU1409/DE3/KU1409)S2-18-2-B)-B-4(MAS:L4H1)-2-B-B-B//CML144)-B/CML144)-B-12-3-1	H04
277	ETBKCART277	((CML144/(KUI carotenoid syn-FS3-3-2-B-B-B(KU1409/DE3/KU1409)S2-18-2-B)-B-4(MAS:L4H1)-2-B-B-B//CML144)-B/CML144)-B-14-1-1	H05
278	ETBKCART278	((CML144/(KUI carotenoid syn-FS3-3-2-B-B-B(KU1409/DE3/KU1409)S2-18-2-B)-B-4(MAS:L4H1)-2-B-B-B//CML144)-B/CML144)-B-14-2-1	H06
279	ETBKCART279	((CML144/(KUI carotenoid syn-FS3-3-2-B-B-B(KU1409/DE3/KU1409)S2-18-2-B)-B-4(MAS:L4H1)-2-B-B-B//CML144)-B/CML144)-B-18-1-1	H07
280	ETBKCART280	((CML144/(KUI carotenoid syn-FS3-3-2-B-B-B(KU1409/DE3/KU1409)S2-18-2-B)-B-4(MAS:L4H1)-2-B-B-B//CML144)-B/CML144)-B-19-1-1	H08
281	ETBKCART281	((CML144/(KUI carotenoid syn-FS3-3-2-B-B-B(KU1409/DE3/KU1409)S2-18-2-B)-B-4(MAS:L4H1)-2-B-B-B//CML144)-B/CML144)-B-20-1-1	H09
282	ETBKCART282	((CML144/(KUI carotenoid syn-FS3-3-2-B-B-B(KU1409/DE3/KU1409)S2-18-2-B)-B-4(MAS:L4H1)-2-B-B-B//CML144)-B/CML144)-B-22-1-1	H10
			H11
			H12
283	ETBKCART283	((CML144/(KUI carotenoid syn-FS3-3-2-B-B-B(KU1409/DE3/KU1409)S2-18-2-B)-B-4(MAS:L4H1)-2-B-B-B//CML144)-B/CML144)-B-22-1-2	A01
284	ETBKCART284	((CML144/(KUI carotenoid syn-FS3-3-2-B-B-B(KU1409/DE3/KU1409)S2-18-2-B)-B-4(MAS:L4H1)-2-B-B-B//CML144)-B/CML144)-B-23-1-1	A02
285	ETBKCART285	((CML144/(KUI carotenoid syn-FS3-3-2-B-B-B(KU1409/DE3/KU1409)S2-18-2-B)-B-4(MAS:L4H1)-2-B-B-B//CML144)-B/CML144)-B-23-2-1	A03
286	ETBKCART286	((CML144/(KUI carotenoid syn-FS3-3-2-B-B-B(KU1409/DE3/KU1409)S2-18-2-B)-B-4(MAS:L4H1)-2-B-B-B//CML144)-B/CML144)-B-23-3-1	A04
287	ETBKCART287	((CML144/(KUI carotenoid syn-FS3-3-2-B-B-B(KU1409/DE3/KU1409)S2-18-2-B)-B-4(MAS:L4H1)-2-B-B-B//CML144)-B/CML144)-B-24-1-1	A05
288	ETBKCART288	((CML144/(KUI carotenoid syn-FS3-3-2-B-B-B(KU1409/DE3/KU1409)S2-18-2-B)-B-4(MAS:L4H1)-2-B-B-B//CML144)-B/CML144)-B-28-1-1	A06
289	ETBKCART289	((CML144/(KUI carotenoid syn-FS3-3-2-B-B-B(KU1409/DE3/KU1409)S2-18-2-B)-B-4(MAS:L4H1)-2-B-B-B//CML144)-B/CML144)-B-29-1-1	A07
290	ETBKCART290	((CML144/(KUI carotenoid syn-FS3-3-2-B-B-B(KU1409/DE3/KU1409)S2-18-2-B)-B-4(MAS:L4H1)-2-B-B-B//CML144)-B/CML144)-B-29-1-2	A08
291	ETBKCART291	((CML144/(KUI carotenoid syn-FS3-3-2-B-B-B(KU1409/DE3/KU1409)S2-18-2-B)-B-4(MAS:L4H1)-2-B-B-B//CML144)-B/CML144)-B-34-1-1	A09
292	ETBKCART292	((CML144/(KUI carotenoid syn-FS3-3-2-B-B-B(KU1409/DE3/KU1409)S2-18-2-B)-B-4(MAS:L4H1)-2-B-B-B//CML144)-B/CML144)-B-34-2-1	A10
293	ETBKCART293	((CML144/(KUI carotenoid syn-FS3-3-2-B-B-B(KU1409/DE3/KU1409)S2-18-2-B)-B-4(MAS:L4H1)-2-B-B-B//CML144)-B/CML144)-B-35-1-1	A11
294	ETBKCART294	((CML144/(KUI carotenoid syn-FS3-3-2-B-B-B(KU1409/DE3/KU1409)S2-18-2-B)-B-4(MAS:L4H1)-2-B-B-B//CML144)-B/CML144)-B-36-1-1	A12
295	ETBKCART295	((CML144/(CML297/(KU1409/DE3/KU1409)S2-18-2-B)-B-2(MAS:L4H1)-4-B-B-B//CML144)-B/CML144)-B-2-1-1	B01
296	ETBKCART296	((CML144/(CML297/(KU1409/DE3/KU1409)S2-18-2-B)-B-2(MAS:L4H1)-4-B-B-B//CML144)-B/CML144)-B-27-1-1	B02
297	ETBKCART297	((CML144/(CML297/(KU1409/DE3/KU1409)S2-18-2-B)-B-2(MAS:L4H1)-4-B-B-B//CML144)-B/CML144)-B-40-1-1	B03
298	ETBKCART298	((CML159/(KUI carotenoid syn-FS17-3-2-B-B-B/(KU1409/DE3/KU1409)S2-18-2-B)-B-1(MAS:L4H1)-5-B-B-B//CML159)-B/CML159)-B-16-1-1	B04
299	ETBKCART299	((CML159/(KUI carotenoid syn-FS17-3-2-B-B-B/(KU1409/DE3/KU1409)S2-18-2-B)-B-1(MAS:L4H1)-5-B-B-B//CML159)-B/CML159)-B-16-2-1	B05
300	ETBKCART300	((CML159/(KUI carotenoid syn-FS17-3-2-B-B-B/(KU1409/DE3/KU1409)S2-18-2-B)-B-1(MAS:L4H1)-5-B-B-B//CML159)-B/CML159)-B-17-1-1	B06
301	ETBKCART301	((CML159/(KUI carotenoid syn-FS17-3-2-B-B-B/(KU1409/DE3/KU1409)S2-18-2-B)-B-1(MAS:L4H1)-5-B-B-B//CML159)-B/CML159)-B-19-1-1	B07
302	ETBKCART302	((CML159/(KUI carotenoid syn-FS17-3-2-B-B-B/(KU1409/DE3/KU1409)S2-18-2-B)-B-1(MAS:L4H1)-5-B-B-B//CML159)-B/CML159)-B-19-2-1	B08
303	ETBKCART303	((CML159/(Florida A plus syn-FS2-2-1-B-B/(KU1409/DE3/KU1409)S2-18-2-B)-B-4(MAS:L4H1)-2-B-B-B//CML159)-B/CML159)-B-1-1-1	B09
304	ETBKCART304	((CML159/(Florida A plus syn-FS2-2-1-B-B/(KU1409/DE3/KU1409)S2-18-2-B)-B-4(MAS:L4H1)-2-B-B-B//CML159)-B/CML159)-B-5-1-1	B10
305	ETBKCART305	((CML159/(KUI carotenoid syn-FS11-1-1-B-B-B/(KU1409/DE3/KU1409)S2-18-2-B)-B-3(MAS:L4H1)-1-B-B-B//CML159)-B/CML159)-B-11-1-1	B11
306	ETBKCART306	((CML159/(KUI carotenoid syn-FS11-1-1-B-B-B/(KU1409/DE3/KU1409)S2-18-2-B)-B-3(MAS:L4H1)-1-B-B-B//CML159)-B/CML159)-B-11-1-2	B12
307	ETBKCART307	((CML159/(KUI carotenoid syn-FS11-1-1-B-B-B/(KU1409/DE3/KU1409)S2-18-2-B)-B-3(MAS:L4H1)-1-B-B-B//CML159)-B/CML159)-B-19-1-1	C01
308	ETBKCART308	((CML159/(KUI carotenoid syn-FS11-1-1-B-B-B/(KU1409/DE3/KU1409)S2-18-2-B)-B-3(MAS:L4H1)-1-B-B-B//CML159)-B/CML159)-B-19-1-2	C02
309	ETBKCART309	((CML159/(KUI carotenoid syn-FS11-1-1-B-B-B/(KU1409/DE3/KU1409)S2-18-2-B)-B-3(MAS:L4H1)-1-B-B-B//CML159)-B/CML159)-B-21-1-1	C03
310	ETBKCART310	((CML159/(KUI carotenoid syn-FS11-1-1-B-B-B/(KU1409/DE3/KU1409)S2-18-2-B)-B-3(MAS:L4H1)-1-B-B-B//CML159)-B/CML159)-B-21-1-2	C04
311	ETBKCART311	((CML159/(KUI carotenoid syn-FS11-1-1-B-B-B/(KU1409/DE3/KU1409)S2-18-2-B)-B-3(MAS:L4H1)-1-B-B-B//CML159)-B/CML159)-B-22-1-1	C05
312	ETBKCART312	((CML159/(KUI carotenoid syn-FS11-1-1-B-B-B/(KU1409/DE3/KU1409)S2-18-2-B)-B-3(MAS:L4H1)-1-B-B-B//CML159)-B/CML159)-B-23-1-1	C06
313	ETBKCART313	((CML159/(KUI carotenoid syn-FS11-1-1-B-B-B/(KU1409/DE3/KU1409)S2-18-2-B)-B-3(MAS:L4H1)-1-B-B-B//CML159)-B/CML159)-B-30-1-1	C07
314	ETBKCART314	((CML159/(KUI carotenoid syn-FS11-1-1-B-B-B/(KU1409/DE3/KU1409)S2-18-2-B)-B-3(MAS:L4H1)-1-B-B-B//CML159)-B/CML159)-B-30-2-1	C08
315	ETBKCART315	((CML159/(KUI carotenoid syn-FS11-1-1-B-B-B/(KU1409/DE3/KU1409)S2-18-2-B)-B-3(MAS:L4H1)-1-B-B-B//CML159)-B/CML159)-B-30-2-2	C09
316	ETBKCART316	((CML159/(KUI carotenoid syn-FS11-1-1-B-B-B/(KU1409/DE3/KU1409)S2-18-2-B)-B-3(MAS:L4H1)-1-B-B-B//CML159)-B/CML159)-B-34-1-1	C10
317	ETBKCART317	((CML159/(KUI carotenoid syn-FS11-1-1-B-B-B/(KU1409/DE3/KU1409)S2-18-2-B)-B-3(MAS:L4H1)-1-B-B-B//CML159)-B/CML159)-B-45-1-1	C11
318	ETBKCART318	((CML159/(KUI carotenoid syn-FS11-1-1-B-B-B/(KU1409/DE3/KU1409)S2-18-2-B)-B-3(MAS:L4H1)-1-B-B-B//CML159)-B/CML159)-B-47-2-1	C12
319	ETBKCART319	((CML161/(KUI carotenoid syn-FS3-3-2-B-B-B(KU1409/DE3/KU1409)S2-18-2-B)-B-4(MAS:L4H1)-2-B-B-B//CML161)-B/CML161)-B-1-1-1	D01
320	ETBKCART320	((CML161/(KUI carotenoid syn-FS3-3-2-B-B-B(KU1409/DE3/KU1409)S2-18-2-B)-B-4(MAS:L4H1)-2-B-B-B//CML161)-B/CML161)-B-3-1-1	D02
321	ETBKCART321	((CML161/(KUI carotenoid syn-FS3-3-2-B-B-B(KU1409/DE3/KU1409)S2-18-2-B)-B-4(MAS:L4H1)-2-B-B-B//CML161)-B/CML161)-B-3-2-1	D03
322	ETBKCART322	((CML161/(KUI carotenoid syn-FS3-3-2-B-B-B(KU1409/DE3/KU1409)S2-18-2-B)-B-4(MAS:L4H1)-2-B-B-B//CML161)-B/CML161)-B-4-2-1	D04
323	ETBKCART323	((CML161/(KUI carotenoid syn-FS3-3-2-B-B-B(KU1409/DE3/KU1409)S2-18-2-B)-B-4(MAS:L4H1)-2-B-B-B//CML161)-B/CML161)-B-5-1-1	D05
324	ETBKCART324	((CML161/(KUI carotenoid syn-FS3-3-2-B-B-B(KU1409/DE3/KU1409)S2-18-2-B)-B-4(MAS:L4H1)-2-B-B-B//CML161)-B/CML161)-B-6-1-1	D06
325	ETBKCART325	((CML161/(KUI carotenoid syn-FS3-3-2-B-B-B(KU1409/DE3/KU1409)S2-18-2-B)-B-4(MAS:L4H1)-2-B-B-B//CML161)-B/CML161)-B-7-1-1	D07
326	ETBKCART326	((CML161/(KUI carotenoid syn-FS3-3-2-B-B-B(KU1409/DE3/KU1409)S2-18-2-B)-B-4(MAS:L4H1)-2-B-B-B//CML161)-B/CML161)-B-7-2-1	D08
327	ETBKCART327	((CML161/(KUI carotenoid syn-FS3-3-2-B-B-B(KU1409/DE3/KU1409)S2-18-2-B)-B-4(MAS:L4H1)-2-B-B-B//CML161)-B/CML161)-B-8-1-1	D09
328	ETBKCART328	((CML161/(KUI carotenoid syn-FS3-3-2-B-B-B(KU1409/DE3/KU1409)S2-18-2-B)-B-4(MAS:L4H1)-2-B-B-B//CML161)-B/CML161)-B-9-2-1	D10
329	ETBKCART329	((CML161/(KUI carotenoid syn-FS3-3-2-B-B-B(KU1409/DE3/KU1409)S2-18-2-B)-B-4(MAS:L4H1)-2-B-B-B//CML161)-B/CML161)-B-10-1-1	D11
330	ETBKCART330	((CML161/(KUI carotenoid syn-FS3-3-2-B-B-B(KU1409/DE3/KU1409)S2-18-2-B)-B-4(MAS:L4H1)-2-B-B-B//CML161)-B/CML161)-B-13-1-1	D12
331	ETBKCART331	((CML161/(KUI carotenoid syn-FS3-3-2-B-B-B(KU1409/DE3/KU1409)S2-18-2-B)-B-4(MAS:L4H1)-2-B-B-B//CML161)-B/CML161)-B-19-1-1	E01
332	ETBKCART332	((CML161/(KUI carotenoid syn-FS3-3-2-B-B-B(KU1409/DE3/KU1409)S2-18-2-B)-B-4(MAS:L4H1)-2-B-B-B//CML161)-B/CML161)-B-19-2-1	E02
333	ETBKCART333	((CML161/(KUI carotenoid syn-FS3-3-2-B-B-B(KU1409/DE3/KU1409)S2-18-2-B)-B-4(MAS:L4H1)-2-B-B-B//CML161)-B/CML161)-B-20-1-1	E03
334	ETBKCART334	((CML161/(KUI carotenoid syn-FS3-3-2-B-B-B(KU1409/DE3/KU1409)S2-18-2-B)-B-4(MAS:L4H1)-2-B-B-B//CML161)-B/CML161)-B-20-2-1	E04
335	ETBKCART335	((CML161/(KUI carotenoid syn-FS3-3-2-B-B-B(KU1409/DE3/KU1409)S2-18-2-B)-B-4(MAS:L4H1)-2-B-B-B//CML161)-B/CML161)-B-21-1-1	E05
336	ETBKCART336	((CML161/(KUI carotenoid syn-FS3-3-2-B-B-B(KU1409/DE3/KU1409)S2-18-2-B)-B-4(MAS:L4H1)-2-B-B-B//CML161)-B/CML161)-B-22-1-1	E06
337	ETBKCART337	((CML161/(KUI carotenoid syn-FS3-3-2-B-B-B(KU1409/DE3/KU1409)S2-18-2-B)-B-4(MAS:L4H1)-2-B-B-B//CML161)-B/CML161)-B-25-1-1	E07
338	ETBKCART338	((CML161/(KUI carotenoid syn-FS3-3-2-B-B-B(KU1409/DE3/KU1409)S2-18-2-B)-B-4(MAS:L4H1)-2-B-B-B//CML161)-B/CML161)-B-26-1-1	E08
339	ETBKCART339	((CML161/(KUI carotenoid syn-FS3-3-2-B-B-B(KU1409/DE3/KU1409)S2-18-2-B)-B-4(MAS:L4H1)-2-B-B-B//CML161)-B/CML161)-B-26-1-2	E09
340	ETBKCART340	((CML161/(KUI carotenoid syn-FS3-3-2-B-B-B(KU1409/DE3/KU1409)S2-18-2-B)-B-4(MAS:L4H1)-2-B-B-B//CML161)-B/CML161)-B-27-1-1	E10
341	ETBKCART341	((CML161/(KUI carotenoid syn-FS3-3-2-B-B-B(KU1409/DE3/KU1409)S2-18-2-B)-B-4(MAS:L4H1)-2-B-B-B//CML161)-B/CML161)-B-27-2-1	E11
342	ETBKCART342	((CML161/(KUI carotenoid syn-FS3-3-2-B-B-B(KU1409/DE3/KU1409)S2-18-2-B)-B-4(MAS:L4H1)-2-B-B-B//CML161)-B/CML161)-B-29-1-1	E12
343	ETBKCART343	((CML161/(KUI carotenoid syn-FS11-1-1-B-B-B/(KU1409/DE3/KU1409)S2-18-2-B)-B-3(MAS:L4H1)-1-B-B-B//CML161)-B/CML161)-B-6-1-1	F01
344	ETBKCART344	((CML161/(KUI carotenoid syn-FS11-1-1-B-B-B/(KU1409/DE3/KU1409)S2-18-2-B)-B-3(MAS:L4H1)-1-B-B-B//CML161)-B/CML161)-B-6-1-2	F02
345	ETBKCART345	((CML161/(KUI carotenoid syn-FS11-1-1-B-B-B/(KU1409/DE3/KU1409)S2-18-2-B)-B-3(MAS:L4H1)-1-B-B-B//CML161)-B/CML161)-B-6-2-1	F03
346	ETBKCART346	((CML161/(KUI carotenoid syn-FS11-1-1-B-B-B/(KU1409/DE3/KU1409)S2-18-2-B)-B-3(MAS:L4H1)-1-B-B-B//CML161)-B/CML161)-B-9-1-1	F04
347	ETBKCART347	((CML161/(KUI carotenoid syn-FS11-1-1-B-B-B/(KU1409/DE3/KU1409)S2-18-2-B)-B-3(MAS:L4H1)-1-B-B-B//CML161)-B/CML161)-B-10-1-1	F05
348	ETBKCART348	((CML161/(KUI carotenoid syn-FS11-1-1-B-B-B/(KU1409/DE3/KU1409)S2-18-2-B)-B-3(MAS:L4H1)-1-B-B-B//CML161)-B/CML161)-B-15-2-1	F06
349	ETBKCART349	((CML161/(KUI carotenoid syn-FS11-1-1-B-B-B/(KU1409/DE3/KU1409)S2-18-2-B)-B-3(MAS:L4H1)-1-B-B-B//CML161)-B/CML161)-B-20-1-1	F07
350	ETBKCART350	((CML161/(KUI carotenoid syn-FS11-1-1-B-B-B/(KU1409/DE3/KU1409)S2-18-2-B)-B-3(MAS:L4H1)-1-B-B-B//CML161)-B/CML161)-B-23-1-1	F08
351	ETBKCART351	((CML161/(KUI carotenoid syn-FS11-1-1-B-B-B/(KU1409/DE3/KU1409)S2-18-2-B)-B-3(MAS:L4H1)-1-B-B-B//CML161)-B/CML161)-B-35-1-1	F09
352	ETBKCART352	((CML165/(KUI carotenoid syn-FS3-3-2-B-B-B(KU1409/DE3/KU1409)S2-18-2-B)-B-4(MAS:L4H1)-2-B-B-B//CML165)-B/CML165)-B-6-1-1	F10
353	ETBKCART353	((CML165/(KUI carotenoid syn-FS3-3-2-B-B-B(KU1409/DE3/KU1409)S2-18-2-B)-B-4(MAS:L4H1)-2-B-B-B//CML165)-B/CML165)-B-9-1-1	F11
354	ETBKCART354	((CML165/(KUI carotenoid syn-FS3-3-2-B-B-B(KU1409/DE3/KU1409)S2-18-2-B)-B-4(MAS:L4H1)-2-B-B-B//CML165)-B/CML165)-B-16-1-1	F12
355	ETBKCART355	((CML165/(KUI carotenoid syn-FS17-3-2-B-B-B/(KU1409/DE3/KU1409)S2-18-2-B)-B-1(MAS:L4H1)-1-B-B-B//CML165)-B/CML165)-B-28-1-1	G01
356	ETBKCART356	((CML165/(KUI carotenoid syn-FS17-3-2-B-B-B/(KU1409/DE3/KU1409)S2-18-2-B)-B-1(MAS:L4H1)-1-B-B-B//CML165)-B/CML165)-B-28-2-1	G02
357	ETBKCART357	((CML165/(KUI carotenoid syn-FS17-3-2-B-B-B/(KU1409/DE3/KU1409)S2-18-2-B)-B-1(MAS:L4H1)-1-B-B-B//CML165)-B/CML165)-B-34-1-1	G03
358	ETBKCART358	(16T3HPD38)-B-5-2-1	G04
359	ETBKCART359	(16T3HPD38)-B-6-1-1	G05
360	ETBKCART360	(16T3HPD38)-B-6-1-2	G06
361	ETBKCART361	(16T3HPD38)-B-20-2-1	G07
362	ETBKCART362	(16T3HPD38)-B-22-1-1	G08
363	ETBKCART363	(16T3HPD38)-B-26-2-1	G09
364	ETBKCART364	(16T3HPD47)-B-4-1-1	G10
365	ETBKCART365	(16T3HPD47)-B-8-1-1	G11
366	ETBKCART366	(16T3HPD47)-B-12-1-1	G12
367	ETBKCART367	(16T3HPD47)-B-13-1-1	H01
368	ETBKCART368	(16T3HPD47)-B-18-1-1	H02
369	ETBKCART369	(16T3HPD47)-B-19-2-1	H03
370	ETBKCART370	(16T3HPD47)-B-20-1-1	H04
371	ETBKCART371	(16T3HPD47)-B-37-1-1	H05
372	ETBKCART372	(16T3HPD47)-B-42-1-1	H06
373	ETBKCART373	( 16T3HPD16)-B-2-1-1	H07
374	ETBKCART374	( 16T3HPD16)-B-6-2-1	H08
375	ETBKCART375	( 16T3HPD16)-B-10-1-1	H09
376	ETBKCART376	( 16T3HPD16)-B-10-2-1	H10
			H11
			H12
377	ETBKCART377	( 16T3HPD16)-B-18-2-1	A01
378	ETBKCART378	( 16T3HPD16)-B-20-1-1	A02
379	ETBKCART379	( 16T3HPD16)-B-21-2-1	A03
380	ETBKCART380	( 16T3HPD16)-B-23-1-1	A04
381	ETBKCART381	( 16T3HPD16)-B-30-2-1	A05
382	ETBKCART382	(16T3HPD21)-B-1-1-1	A06
383	ETBKCART383	(16T3HPD21)-B-12-1-1	A07
384	ETBKCART384	(16T3HPD21)-B-21-1-1	A08
385	ETBKCART385	(16T3HPD18)-B-3-2-1	A09
386	ETBKCART386	(16T3HPD18)-B-13-1-1	A10
387	ETBKCART387	(16T3HPD18)-B-13-1-2	A11
388	ETBKCART388	(16T3HPD18)-B-35-1-1	A12
389	ETBKCART389	(16T3HPD18)-B-40-1-1	B01
390	ETBKCART390	(16T3HPD26)-B-12-1-1	B02
391	ETBKCART391	(16T3HPD35)-B-13-1-1	B03
392	ETBKCART392	(16T3HPD35)-B-23-1-1	B04
393	ETBKCART393	(16T3HPD35)-B-27-1-1	B05
394	ETBKCART394	(16T3HPD35)-B-45-1-1	B06
395	ETBKCART395	(16T3HPD35)-B-48-1-1	B07
396	ETBKCART396	(16T3HPD35)-B-49-2-1	B08
397	ETBKCART397	( 16T3HPD64)-B-7-1-1	B09
398	ETBKCART398	( 16T3HPD64)-B-7-1-2	B10
399	ETBKCART399	( 16T3HPD64)-B-7-2-1	B11
400	ETBKCART400	( 16T3HPD64)-B-7-2-2	B12
401	ETBKCART401	( 16T3HPD64)-B-9-1-1	C01
402	ETBKCART402	( 16T3HPD64)-B-30-1-1	C02
403	ETBKCART403	( 16T3HPD64)-B-35-1-1	C03
404	ETBKCART404	( 16T3HPD64)-B-35-3-1	C04
405	ETBKCART405	(16T3HPD61)-B-5-2-1	C05
406	ETBKCART406	(16T3HPD66)-B-8-2-1	C06
407	ETBKCART407	(16T3HPD66)-B-10-1-1	C07
408	ETBKCART408	(16T3HPD66)-B-10-2-1	C08
409	ETBKCART409	(16T3HPD66)-B-20-2-1	C09
410	ETBKCART410	(16T3HPD66)-B-30-1-1	C10
411	ETBKCART411	( 16T3HPD52)-B-33-1-1	C11
412	ETBKCART412	(16T3HPD65)-B-7-1-1	C12
413	ETBKCART413	(16T3HPD65)-B-9-1-1	D01
414	ETBKCART414	(16T3HPD65)-B-10-1-1	D02
415	ETBKCART415	(16T3HPD65)-B-11-1-1	D03
416	ETBKCART416	(16T3HPD65)-B-11-2-1	D04
417	ETBKCART417	(16T3HPD65)-B-15-1-1	D05
418	ETBKCART418	(16T3HPD65)-B-16-1-1	D06
419	ETBKCART419	(16T3HPD65)-B-16-1-2	D07
420	ETBKCART420	(16T3HPD65)-B-16-2-1	D08
421	ETBKCART421	(16T3HPD65)-B-16-3-1	D09
422	ETBKCART422	(16T3HPD65)-B-17-1-1	D10
423	ETBKCART423	(16T3HPD65)-B-18-1-1	D11
424	ETBKCART424	(16T3HPD65)-B-20-1-1	D12
425	ETBKCART425	(16T3HPD65)-B-22-1-1	E01
426	ETBKCART426	(16T3HPD65)-B-25-1-1	E02
427	ETBKCART427	(16T3HPD65)-B-27-2-1	E03
428	ETBKCART428	(16T3HPD65)-B-27-3-1	E04
429	ETBKCART429	(16T3HPD65)-B-28-1-1	E05
430	ETBKCART430	(16T3HPD65)-B-29-1-1	E06
431	ETBKCART431	(16T3HPD65)-B-42-1-1	E07
432	ETBKCART432	(16T3HPD65)-B-50-1-1	E08
433	ETBKCART433	(16T3HPD65)-B-54-1-1	E09
434	ETBKCART434	(16T3HPD65)-B-54-2-1	E10
435	ETBKCART435	(16T3HPD65)-B-55-1-1	E11
436	ETBKCART436	(16T3HPD65)-B-55-2-1	E12
437	ETBKCART437	(CLHP0352-B/CLHP00476-B)-B-4-2-1	F01
438	ETBKCART438	(CLHP00328-B/CLHP00478-B)-B-7-1-1	F02
439	ETBKCART439	(CLHP00448-B/CLHP00286-B)-B-2-1-1	F03
440	ETBKCART440	(CLHP00448-B/CLHP00286-B)-B-2-2-1	F04
441	ETBKCART441	(CLHP00340-B/CLHP0334-B)-B-8-1-1	F05
442	ETBKCART442	(CLHP00340-B/CLHP00286-B)-B-7-1-1	F06
443	ETBKCART443	(CLHP00340-B/CLHP00286-B)-B-12-1-1	F07
444	ETBKCART444	(CLHP00340-B/CLHP0306-B)-B-3-1-1	F08
445	ETBKCART445	(CLHP00340-B/CLHP0306-B)-B-4-1-1	F09
446	ETBKCART446	(CLHP00340-B/CLHP0306-B)-B-4-2-1	F10
447	ETBKCART447	(CLHP00340-B/CLHP0306-B)-B-9-1-1	F11
448	ETBKCART448	(CLHP00340-B/CLHP0306-B)-B-13-1-1	F12
449	ETBKCART449	(CLHP00340-B/CLHP0306-B)-B-14-1-1	G01
450	ETBKCART450	(CLHP00340-B/CLHP0306-B)-B-18-1-1	G02
451	ETBKCART451	(CLHP0310-B/CLHP0306-B)-B-3-1-1	G03
452	ETBKCART452	(CLHP0310-B/CLHP0306-B)-B-6-1-1	G04
453	ETBKCART453	(CLHP0310-B/CLHP0306-B)-B-9-1-1	G05
454	ETBKCART454	(CLHP0310-B/CLHP0306-B)-B-15-1-1	G06
455	ETBKCART455	(HP1110-77/CLHP0058-B)-B-17-1-1	G07
456	ETBKCART456	(HP1110-77/CLHP0058-B)-B-17-1-2	G08
457	ETBKCART457	(HP1110-77/CLHP0058-B)-B-23-1-1	G09
458	ETBKCART458	(HP1110-77/CLHP0058-B)-B-25-1-1	G10
459	ETBKCART459	(HP1110-77/CLHP0113-B)-B-8-1-1	G11
460	ETBKCART460	(HP1110-77/CLHP0113-B)-B-12-1-1	G12
461	ETBKCART461	(HP1110-77/CLHP0156-B)-B-12-1-1	H01
462	ETBKCART462	(HP1110-77/CML300-B)-B-1-1-1	H02
463	ETBKCART463	(CML165/(KUI carotenoid syn-FS17-3-2-B-B-B/(KU1409/DE3/KU1409)S2-18-2-B)-B-1(MAS:L4H1)-1-B-B-B//CML165-4)-1-3-2-1-1	H03
464	ETBKCART464	(CML165/(KUI carotenoid syn-FS17-3-2-B-B-B/(KU1409/DE3/KU1409)S2-18-2-B)-B-1(MAS:L4H1)-1-B-B-B//CML165-4)-1-3-2-2-1	H04
465	ETBKCART465	(CML165/(KUI carotenoid syn-FS17-3-2-B-B-B/(KU1409/DE3/KU1409)S2-18-2-B)-B-1(MAS:L4H1)-1-B-B-B//CML165-4)-1-3-2-2-2	H05
466	ETBKCART466	(CML165/(KUI carotenoid syn-FS17-3-2-B-B-B/(KU1409/DE3/KU1409)S2-18-2-B)-B-1(MAS:L4H1)-1-B-B-B//CML165-4)-1-3-3-1-1	H06
467	ETBKCART467	(CML165/(KUI carotenoid syn-FS17-3-2-B-B-B/(KU1409/DE3/KU1409)S2-18-2-B)-B-1(MAS:L4H1)-1-B-B-B//CML165-4)-1-3-3-1-2	H07
468	ETBKCART468	(CML165/(KUI carotenoid syn-FS17-3-2-B-B-B/(KU1409/DE3/KU1409)S2-18-2-B)-B-1(MAS:L4H1)-1-B-B-B//CML165-4)-1-3-3-2-1	H08
469	ETBKCART469	(CML165/(KUI carotenoid syn-FS17-3-2-B-B-B/(KU1409/DE3/KU1409)S2-18-2-B)-B-1(MAS:L4H1)-1-B-B-B//CML165-4)-1-3-3-2-2	H09
470	ETBKCART470	(CML165/(KUI carotenoid syn-FS17-3-2-B-B-B/(KU1409/DE3/KU1409)S2-18-2-B)-B-1(MAS:L4H1)-1-B-B-B//CML165-4)-3-1-2-1-1	H10
			H11
			H12
471	ETBKCART471	(CML165/(KUI carotenoid syn-FS17-3-2-B-B-B/(KU1409/DE3/KU1409)S2-18-2-B)-B-1(MAS:L4H1)-1-B-B-B//CML165-4)-3-1-2-2-1	A01
472	ETBKCART472	(CML165/(KUI carotenoid syn-FS17-3-2-B-B-B/(KU1409/DE3/KU1409)S2-18-2-B)-B-1(MAS:L4H1)-1-B-B-B//CML165-4)-3-1-2-2-2	A02
473	ETBKCART473	(CML165/(KUI carotenoid syn-FS17-3-2-B-B-B/(KU1409/DE3/KU1409)S2-18-2-B)-B-1(MAS:L4H1)-1-B-B-B//CML165-4)-3-5-1-1-1	A03
474	ETBKCART474	(CML165/(KUI carotenoid syn-FS17-3-2-B-B-B/(KU1409/DE3/KU1409)S2-18-2-B)-B-1(MAS:L4H1)-1-B-B-B//CML165-4)-3-5-1-2-1	A04
475	ETBKCART475	(CP201)-B-1-1	A05
476	ETBKCART476	(CP201)-B-1-2	A06
477	ETBKCART477	(CP201)-B-4-1	A07
478	ETBKCART478	(CP201)-B-4-2	A08 , missed plot
479	ETBKCART479	(CP201)-B-10-1	A09
480	ETBKCART480	(CP201)-B-10-2	A10
481	ETBKCART481	(CP201)-B-10-3	A11
482	ETBKCART482	(CP201)-B-15-1	A12
483	ETBKCART483	(CP201)-B-15-2	B01
484	ETBKCART484	(CP201)-B-22-1	B02
485	ETBKCART485	(CP201)-B-22-2	B03
486	ETBKCART486	(CP201)-B-22-3	B04
487	ETBKCART487	(CP201)-B-23-1	B05
488	ETBKCART488	(CP201)-B-23-2	B06
489	ETBKCART489	(CP201)-B-23-3	B07
490	ETBKCART490	(CP201)-B-24-1	B08
491	ETBKCART491	(CP201)-B-24-2	B09
492	ETBKCART492	(CP201)-B-26-1	B10
493	ETBKCART493	(CP201)-B-26-2	B11
494	ETBKCART494	(CP201)-B-26-3	B12
495	ETBKCART495	(CP201)-B-34-1	C01
496	ETBKCART496	(CP201)-B-40-1	C02
497	ETBKCART497	(CP201)-B-40-2	C03
498	ETBKCART498	(CP201)-B-42-1	C04
499	ETBKCART499	(CP201)-B-42-2	C05
500	ETBKCART500	(CP201)-B-42-3	C06
501	ETBKCART501	(CP201)-B-44-1	C07
502	ETBKCART502	(CP201)-B-44-2	C08
503	ETBKCART503	(CP201)-B-44-3	C09
504	ETBKCART504	(CP201)-B-47-1	C10
505	ETBKCART505	(CP201)-B-47-2	C11
506	ETBKCART506	(CP201)-B-49-1	C12
507	ETBKCART507	(CP201)-B-49-2	D01
508	ETBKCART508	(CP201)-B-51-1	D02
509	ETBKCART509	(CP201)-B-55-1	D03
510	ETBKCART510	(CP201)-B-55-2	D04
511	ETBKCART511	(CP201)-B-60-1	D05
512	ETBKCART512	(CP201)-B-60-2	D06
513	ETBKCART513	(CP201)-B-60-3	D07
514	ETBKCART514	(CP201)-B-63-1	D08
515	ETBKCART515	(CP201)-B-63-2	D09
516	ETBKCART516	(CP201)-B-70-1	D10
517	ETBKCART517	(CP838)-B-1-1	D11
518	ETBKCART518	(CP838)-B-1-2	D12
519	ETBKCART519	(CP838)-B-1-3	E01
520	ETBKCART520	(CP838)-B-3-1	E02
521	ETBKCART521	(CP838)-B-3-2	E03
522	ETBKCART522	(CP838)-B-3-3	E04
523	ETBKCART523	(CP838)-B-7-1	E05
524	ETBKCART524	(CP838)-B-7-2	E06
525	ETBKCART525	(CP838)-B-7-3	E07
526	ETBKCART526	(CP838)-B-9-1	E08
527	ETBKCART527	(CP838)-B-11-1	E09
528	ETBKCART528	(CP838)-B-11-2	E10
529	ETBKCART529	(CP838)-B-12-1	E11
530	ETBKCART530	(CP838)-B-12-2	E12
531	ETBKCART531	(CP838)-B-24-2	F01
532	ETBKCART532	(CP838)-B-24-3	F02
533	ETBKCART533	(CP838)-B-27-1	F03
534	ETBKCART534	(CP838)-B-27-3	F04
535	ETBKCART535	(CP838)-B-29-1	F05
536	ETBKCART536	(CP838)-B-29-2	F06
537	ETBKCART537	(CP838)-B-32-1	F07
538	ETBKCART538	(CP838)-B-32-2	F08
539	ETBKCART539	(CP838)-B-33-1	F09
540	ETBKCART540	(CP838)-B-33-2	F10
541	ETBKCART541	(CP838)-B-34-1	F11
542	ETBKCART542	(CP838)-B-34-2	F12
543	ETBKCART543	(CP838)-B-35-1	G01
544	ETBKCART544	(CP838)-B-35-2	G02
545	ETBKCART545	(CP838)-B-36-1	G03
546	ETBKCART546	(CP838)-B-36-2	G04
547	ETBKCART547	(CP838)-B-38-1	G05
548	ETBKCART548	(CP838)-B-39-1	G06
549	ETBKCART549	(CP838)-B-39-2	G07
550	ETBKCART550	(CP838)-B-41-1	G08
551	ETBKCART551	(CP838)-B-41-2	G09
552	ETBKCART552	(CP838)-B-43-1	G10
553	ETBKCART553	(CP838)-B-43-2	G11
554	ETBKCART554	(CP838)-B-43-3	G12
555	ETBKCART555	(CP838)-B-44-1	H01
556	ETBKCART556	(CP838)-B-44-2	H02
557	ETBKCART557	(CP838)-B-44-3	H03
558	ETBKCART558	((IL00'E-9-1-1-1-1-1/(KUI carotenoid syn-FS17-3-2-B-B-B/(KU1409/DE3/KU1409)S2-18-2-B)-B-1(MAS:L4H1)-5-B-B-B//IL00'E-9-1-1-1-1-1)-B/IL00'E-9-1-1-1-1-1)-B-1-1	H04
559	ETBKCART559	((IL00'E-9-1-1-1-1-1/(KUI carotenoid syn-FS17-3-2-B-B-B/(KU1409/DE3/KU1409)S2-18-2-B)-B-1(MAS:L4H1)-5-B-B-B//IL00'E-9-1-1-1-1-1)-B/IL00'E-9-1-1-1-1-1)-B-2-1	H05
560	ETBKCART560	((IL00'E-9-1-1-1-1-1/(KUI carotenoid syn-FS17-3-2-B-B-B/(KU1409/DE3/KU1409)S2-18-2-B)-B-1(MAS:L4H1)-5-B-B-B//IL00'E-9-1-1-1-1-1)-B/IL00'E-9-1-1-1-1-1)-B-3-1	H06
561	ETBKCART561	((IL00'E-9-1-1-1-1-1/(KUI carotenoid syn-FS17-3-2-B-B-B/(KU1409/DE3/KU1409)S2-18-2-B)-B-1(MAS:L4H1)-5-B-B-B//IL00'E-9-1-1-1-1-1)-B/IL00'E-9-1-1-1-1-1)-B-4-1	H07
562	ETBKCART562	((IL00'E-9-1-1-1-1-1/(KUI carotenoid syn-FS17-3-2-B-B-B/(KU1409/DE3/KU1409)S2-18-2-B)-B-1(MAS:L4H1)-5-B-B-B//IL00'E-9-1-1-1-1-1)-B/IL00'E-9-1-1-1-1-1)-B-5-1	H08
563	ETBKCART563	((IL00'E-9-1-1-1-1-1/(KUI carotenoid syn-FS17-3-2-B-B-B/(KU1409/DE3/KU1409)S2-18-2-B)-B-1(MAS:L4H1)-5-B-B-B//IL00'E-9-1-1-1-1-1)-B/IL00'E-9-1-1-1-1-1)-B-7-1	H09
564	ETBKCART564	((IL00'E-9-1-1-1-1-1/(KUI carotenoid syn-FS17-3-2-B-B-B/(KU1409/DE3/KU1409)S2-18-2-B)-B-1(MAS:L4H1)-5-B-B-B//IL00'E-9-1-1-1-1-1)-B/IL00'E-9-1-1-1-1-1)-B-7-2	H10
			H11
			H12
565	ETBKCART565	((IL00'E-9-1-1-1-1-1/(KUI carotenoid syn-FS17-3-2-B-B-B/(KU1409/DE3/KU1409)S2-18-2-B)-B-1(MAS:L4H1)-5-B-B-B//IL00'E-9-1-1-1-1-1)-B/IL00'E-9-1-1-1-1-1)-B-8-1	A01
566	ETBKCART566	((IL00'E-9-1-1-1-1-1/(KUI carotenoid syn-FS17-3-2-B-B-B/(KU1409/DE3/KU1409)S2-18-2-B)-B-1(MAS:L4H1)-5-B-B-B//IL00'E-9-1-1-1-1-1)-B/IL00'E-9-1-1-1-1-1)-B-9-1	A02
567	ETBKCART567	((IL00'E-9-1-1-1-1-1/(KUI carotenoid syn-FS17-3-2-B-B-B/(KU1409/DE3/KU1409)S2-18-2-B)-B-1(MAS:L4H1)-5-B-B-B//IL00'E-9-1-1-1-1-1)-B/IL00'E-9-1-1-1-1-1)-B-10-1	A03
568	ETBKCART568	((IL00'E-9-1-1-1-1-1/(KUI carotenoid syn-FS17-3-2-B-B-B/(KU1409/DE3/KU1409)S2-18-2-B)-B-1(MAS:L4H1)-5-B-B-B//IL00'E-9-1-1-1-1-1)-B/IL00'E-9-1-1-1-1-1)-B-11-1	A04
569	ETBKCART569	((IL00'E-9-1-1-1-1-1/(KUI carotenoid syn-FS17-3-2-B-B-B/(KU1409/DE3/KU1409)S2-18-2-B)-B-1(MAS:L4H1)-5-B-B-B//IL00'E-9-1-1-1-1-1)-B/IL00'E-9-1-1-1-1-1)-B-12-1	A05
570	ETBKCART570	((IL00'E-9-1-1-1-1-1/(KUI carotenoid syn-FS17-3-2-B-B-B/(KU1409/DE3/KU1409)S2-18-2-B)-B-1(MAS:L4H1)-5-B-B-B//IL00'E-9-1-1-1-1-1)-B/IL00'E-9-1-1-1-1-1)-B-14-1	A06
571	ETBKCART571	((IL00'E-9-1-1-1-1-1/(KUI carotenoid syn-FS17-3-2-B-B-B/(KU1409/DE3/KU1409)S2-18-2-B)-B-1(MAS:L4H1)-5-B-B-B//IL00'E-9-1-1-1-1-1)-B/IL00'E-9-1-1-1-1-1)-B-15-1	A07
572	ETBKCART572	((IL00'E-9-1-1-1-1-1/(KUI carotenoid syn-FS3-3-2-B-B-B(KU1409/DE3/KU1409)S2-18-2-B)-B-4(MAS:L4H1)-2-B-B-B//IL00'E-9-1-1-1-1-1)-B/IL00'E-9-1-1-1-1-1)-B-1-1	A08
573	ETBKCART573	((IL00'E-9-1-1-1-1-1/(KUI carotenoid syn-FS3-3-2-B-B-B(KU1409/DE3/KU1409)S2-18-2-B)-B-4(MAS:L4H1)-2-B-B-B//IL00'E-9-1-1-1-1-1)-B/IL00'E-9-1-1-1-1-1)-B-2-1	A09
574	ETBKCART574	((IL00'E-9-1-1-1-1-1/(KUI carotenoid syn-FS3-3-2-B-B-B(KU1409/DE3/KU1409)S2-18-2-B)-B-4(MAS:L4H1)-2-B-B-B//IL00'E-9-1-1-1-1-1)-B/IL00'E-9-1-1-1-1-1)-B-2-2	A10
575	ETBKCART575	((IL00'E-9-1-1-1-1-1/(KUI carotenoid syn-FS3-3-2-B-B-B(KU1409/DE3/KU1409)S2-18-2-B)-B-4(MAS:L4H1)-2-B-B-B//IL00'E-9-1-1-1-1-1)-B/IL00'E-9-1-1-1-1-1)-B-3-1	A11
576	ETBKCART576	((IL00'E-9-1-1-1-1-1/(KUI carotenoid syn-FS3-3-2-B-B-B(KU1409/DE3/KU1409)S2-18-2-B)-B-4(MAS:L4H1)-2-B-B-B//IL00'E-9-1-1-1-1-1)-B/IL00'E-9-1-1-1-1-1)-B-3-2	A12
577	ETBKCART577	((IL00'E-9-1-1-1-1-1/(KUI carotenoid syn-FS3-3-2-B-B-B(KU1409/DE3/KU1409)S2-18-2-B)-B-4(MAS:L4H1)-2-B-B-B//IL00'E-9-1-1-1-1-1)-B/IL00'E-9-1-1-1-1-1)-B-4-1	B01
578	ETBKCART578	((IL00'E-9-1-1-1-1-1/(KUI carotenoid syn-FS3-3-2-B-B-B(KU1409/DE3/KU1409)S2-18-2-B)-B-4(MAS:L4H1)-2-B-B-B//IL00'E-9-1-1-1-1-1)-B/IL00'E-9-1-1-1-1-1)-B-6-1	B02
579	ETBKCART579	((IL00'E-9-1-1-1-1-1/(KUI carotenoid syn-FS3-3-2-B-B-B(KU1409/DE3/KU1409)S2-18-2-B)-B-4(MAS:L4H1)-2-B-B-B//IL00'E-9-1-1-1-1-1)-B/IL00'E-9-1-1-1-1-1)-B-8-1	B03
580	ETBKCART580	((IL00'E-9-1-1-1-1-1/(KUI carotenoid syn-FS3-3-2-B-B-B(KU1409/DE3/KU1409)S2-18-2-B)-B-4(MAS:L4H1)-2-B-B-B//IL00'E-9-1-1-1-1-1)-B/IL00'E-9-1-1-1-1-1)-B-9-1	B04
581	ETBKCART581	((IL00'E-9-1-1-1-1-1/(KUI carotenoid syn-FS3-3-2-B-B-B(KU1409/DE3/KU1409)S2-18-2-B)-B-4(MAS:L4H1)-2-B-B-B//IL00'E-9-1-1-1-1-1)-B/IL00'E-9-1-1-1-1-1)-B-10-1	B05
582	ETBKCART582	((IL00'E-9-1-1-1-1-1/(KUI carotenoid syn-FS3-3-2-B-B-B(KU1409/DE3/KU1409)S2-18-2-B)-B-4(MAS:L4H1)-2-B-B-B//IL00'E-9-1-1-1-1-1)-B/IL00'E-9-1-1-1-1-1)-B-10-2	B06
583	ETBKCART583	((IL00'E-9-1-1-1-1-1/(KUI carotenoid syn-FS3-3-2-B-B-B(KU1409/DE3/KU1409)S2-18-2-B)-B-4(MAS:L4H1)-2-B-B-B//IL00'E-9-1-1-1-1-1)-B/IL00'E-9-1-1-1-1-1)-B-11-1	B07
584	ETBKCART584	((IL00'E-9-1-1-1-1-1/(KUI carotenoid syn-FS3-3-2-B-B-B(KU1409/DE3/KU1409)S2-18-2-B)-B-4(MAS:L4H1)-2-B-B-B//IL00'E-9-1-1-1-1-1)-B/IL00'E-9-1-1-1-1-1)-B-12-1	B08
585	ETBKCART585	((IL00'E-9-1-1-1-1-1/(KUI carotenoid syn-FS3-3-2-B-B-B(KU1409/DE3/KU1409)S2-18-2-B)-B-4(MAS:L4H1)-2-B-B-B//IL00'E-9-1-1-1-1-1)-B/IL00'E-9-1-1-1-1-1)-B-13-1	B09
586	ETBKCART586	((IL00'E-9-1-1-1-1-1/(KUI carotenoid syn-FS3-3-2-B-B-B(KU1409/DE3/KU1409)S2-18-2-B)-B-4(MAS:L4H1)-2-B-B-B//IL00'E-9-1-1-1-1-1)-B/IL00'E-9-1-1-1-1-1)-B-14-1	B10
587	ETBKCART587	((IL00'E-9-1-1-1-1-1/(KUI carotenoid syn-FS3-3-2-B-B-B(KU1409/DE3/KU1409)S2-18-2-B)-B-4(MAS:L4H1)-2-B-B-B//IL00'E-9-1-1-1-1-1)-B/IL00'E-9-1-1-1-1-1)-B-15-1	B11
588	ETBKCART588	((IL00'E-9-1-1-1-1-1/(KUI carotenoid syn-FS3-3-2-B-B-B(KU1409/DE3/KU1409)S2-18-2-B)-B-4(MAS:L4H1)-2-B-B-B//IL00'E-9-1-1-1-1-1)-B/IL00'E-9-1-1-1-1-1)-B-18-1	B12
589	ETBKCART589	((IL00'E-9-1-1-1-1-1/(KUI carotenoid syn-FS3-3-2-B-B-B(KU1409/DE3/KU1409)S2-18-2-B)-B-4(MAS:L4H1)-2-B-B-B//IL00'E-9-1-1-1-1-1)-B/IL00'E-9-1-1-1-1-1)-B-19-1	C01
590	ETBKCART590	((IL00'E-9-1-1-1-1-1/(KUI carotenoid syn-FS3-3-2-B-B-B(KU1409/DE3/KU1409)S2-18-2-B)-B-4(MAS:L4H1)-2-B-B-B//IL00'E-9-1-1-1-1-1)-B/IL00'E-9-1-1-1-1-1)-B-20-1	C02
591	ETBKCART591	((IL00'E-9-1-1-1-1-1/(KUI carotenoid syn-FS3-3-2-B-B-B(KU1409/DE3/KU1409)S2-18-2-B)-B-4(MAS:L4H1)-2-B-B-B//IL00'E-9-1-1-1-1-1)-B/IL00'E-9-1-1-1-1-1)-B-21-1	C03
592	ETBKCART592	((IL00'E-9-1-1-1-1-1/(KUI carotenoid syn-FS3-3-2-B-B-B(KU1409/DE3/KU1409)S2-18-2-B)-B-4(MAS:L4H1)-2-B-B-B//IL00'E-9-1-1-1-1-1)-B/IL00'E-9-1-1-1-1-1)-B-22-1	C04
593	ETBKCART593	((IL00'E-9-1-1-1-1-1/(KUI carotenoid syn-FS3-3-2-B-B-B(KU1409/DE3/KU1409)S2-18-2-B)-B-4(MAS:L4H1)-2-B-B-B//IL00'E-9-1-1-1-1-1)-B/IL00'E-9-1-1-1-1-1)-B-22-2	C05
594	ETBKCART594	((IL00'E-9-1-1-1-1-1/(KUI carotenoid syn-FS3-3-2-B-B-B(KU1409/DE3/KU1409)S2-18-2-B)-B-4(MAS:L4H1)-2-B-B-B//IL00'E-9-1-1-1-1-1)-B/IL00'E-9-1-1-1-1-1)-B-23-1	C06
595	ETBKCART595	((IL00'E-9-1-1-1-1-1/(KUI carotenoid syn-FS3-3-2-B-B-B(KU1409/DE3/KU1409)S2-18-2-B)-B-4(MAS:L4H1)-2-B-B-B//IL00'E-9-1-1-1-1-1)-B/IL00'E-9-1-1-1-1-1)-B-23-2	C07
596	ETBKCART596	((IL00'E-9-1-1-1-1-1/(KUI carotenoid syn-FS3-3-2-B-B-B(KU1409/DE3/KU1409)S2-18-2-B)-B-4(MAS:L4H1)-2-B-B-B//IL00'E-9-1-1-1-1-1)-B/IL00'E-9-1-1-1-1-1)-B-24-1	C08
597	ETBKCART597	((IL00'E-9-1-1-1-1-1/(KUI carotenoid syn-FS3-3-2-B-B-B(KU1409/DE3/KU1409)S2-18-2-B)-B-4(MAS:L4H1)-2-B-B-B//IL00'E-9-1-1-1-1-1)-B/IL00'E-9-1-1-1-1-1)-B-25-1	C09
598	ETBKCART598	((IL00'E-9-1-1-1-1-1/(CML297/(KU1409/DE3/KU1409)S2-18-2-B)-B-2(MAS:L4H1)-4-B-B-B//IL00'E-9-1-1-1-1-1)-B/IL00'E-9-1-1-1-1-1)-B-1-1	C10
599	ETBKCART599	((IL00'E-9-1-1-1-1-1/(CML297/(KU1409/DE3/KU1409)S2-18-2-B)-B-2(MAS:L4H1)-4-B-B-B//IL00'E-9-1-1-1-1-1)-B/IL00'E-9-1-1-1-1-1)-B-2-1	C11
600	ETBKCART600	((IL00'E-9-1-1-1-1-1/(CML297/(KU1409/DE3/KU1409)S2-18-2-B)-B-2(MAS:L4H1)-4-B-B-B//IL00'E-9-1-1-1-1-1)-B/IL00'E-9-1-1-1-1-1)-B-3-1	C12
601	ETBKCART601	((IL00'E-9-1-1-1-1-1/(CML297/(KU1409/DE3/KU1409)S2-18-2-B)-B-2(MAS:L4H1)-4-B-B-B//IL00'E-9-1-1-1-1-1)-B/IL00'E-9-1-1-1-1-1)-B-4-1	D01
602	ETBKCART602	((IL00'E-9-1-1-1-1-1/(CML297/(KU1409/DE3/KU1409)S2-18-2-B)-B-2(MAS:L4H1)-4-B-B-B//IL00'E-9-1-1-1-1-1)-B/IL00'E-9-1-1-1-1-1)-B-4-2	D02
603	ETBKCART603	((IL00'E-9-1-1-1-1-1/(CML297/(KU1409/DE3/KU1409)S2-18-2-B)-B-2(MAS:L4H1)-4-B-B-B//IL00'E-9-1-1-1-1-1)-B/IL00'E-9-1-1-1-1-1)-B-5-1	D03
604	ETBKCART604	((IL00'E-9-1-1-1-1-1/(CML297/(KU1409/DE3/KU1409)S2-18-2-B)-B-2(MAS:L4H1)-4-B-B-B//IL00'E-9-1-1-1-1-1)-B/IL00'E-9-1-1-1-1-1)-B-6-1	D04
605	ETBKCART605	((IL00'E-9-1-1-1-1-1/(CML297/(KU1409/DE3/KU1409)S2-18-2-B)-B-2(MAS:L4H1)-4-B-B-B//IL00'E-9-1-1-1-1-1)-B/IL00'E-9-1-1-1-1-1)-B-7-1	D05
606	ETBKCART606	((IL00'E-9-1-1-1-1-1/(CML297/(KU1409/DE3/KU1409)S2-18-2-B)-B-2(MAS:L4H1)-4-B-B-B//IL00'E-9-1-1-1-1-1)-B/IL00'E-9-1-1-1-1-1)-B-8-1	D06
607	ETBKCART607	((IL00'E-9-1-1-1-1-1/(CML297/(KU1409/DE3/KU1409)S2-18-2-B)-B-2(MAS:L4H1)-4-B-B-B//IL00'E-9-1-1-1-1-1)-B/IL00'E-9-1-1-1-1-1)-B-11-1	D07
608	ETBKCART608	((IL00'E-9-1-1-1-1-1/(CML297/(KU1409/DE3/KU1409)S2-18-2-B)-B-2(MAS:L4H1)-4-B-B-B//IL00'E-9-1-1-1-1-1)-B/IL00'E-9-1-1-1-1-1)-B-12-1	D08
609	ETBKCART609	((IL00'E-9-1-1-1-1-1/(CML297/(KU1409/DE3/KU1409)S2-18-2-B)-B-2(MAS:L4H1)-4-B-B-B//IL00'E-9-1-1-1-1-1)-B/IL00'E-9-1-1-1-1-1)-B-12-2	D09
610	ETBKCART610	((IL00'E-9-1-1-1-1-1/(Florida A plus syn-FS2-2-1-B-B/(KU1409/DE3/KU1409)S2-18-2-B)-B-4(MAS:L4H1)-2-B-B-B//IL00'E-9-1-1-1-1-1)-B/IL00'E-9-1-1-1-1-1)-B-1-1	D10
611	ETBKCART611	((IL00'E-9-1-1-1-1-1/(Florida A plus syn-FS2-2-1-B-B/(KU1409/DE3/KU1409)S2-18-2-B)-B-4(MAS:L4H1)-2-B-B-B//IL00'E-9-1-1-1-1-1)-B/IL00'E-9-1-1-1-1-1)-B-2-1	D11
612	ETBKCART612	((IL00'E-9-1-1-1-1-1/(Florida A plus syn-FS2-2-1-B-B/(KU1409/DE3/KU1409)S2-18-2-B)-B-4(MAS:L4H1)-2-B-B-B//IL00'E-9-1-1-1-1-1)-B/IL00'E-9-1-1-1-1-1)-B-3-1	D12
613	ETBKCART613	((IL00'E-9-1-1-1-1-1/(Florida A plus syn-FS2-2-1-B-B/(KU1409/DE3/KU1409)S2-18-2-B)-B-4(MAS:L4H1)-2-B-B-B//IL00'E-9-1-1-1-1-1)-B/IL00'E-9-1-1-1-1-1)-B-4-1	E01
614	ETBKCART614	((IL00'E-9-1-1-1-1-1/(Florida A plus syn-FS2-2-1-B-B/(KU1409/DE3/KU1409)S2-18-2-B)-B-4(MAS:L4H1)-2-B-B-B//IL00'E-9-1-1-1-1-1)-B/IL00'E-9-1-1-1-1-1)-B-5-1	E02
615	ETBKCART615	((IL00'E-9-1-1-1-1-1/(Florida A plus syn-FS2-2-1-B-B/(KU1409/DE3/KU1409)S2-18-2-B)-B-4(MAS:L4H1)-2-B-B-B//IL00'E-9-1-1-1-1-1)-B/IL00'E-9-1-1-1-1-1)-B-6-1	E03
616	ETBKCART616	((IL00'E-9-1-1-1-1-1/(Florida A plus syn-FS2-2-1-B-B/(KU1409/DE3/KU1409)S2-18-2-B)-B-4(MAS:L4H1)-2-B-B-B//IL00'E-9-1-1-1-1-1)-B/IL00'E-9-1-1-1-1-1)-B-8-1	E04
617	ETBKCART617	((IL00'E-9-1-1-1-1-1/(Florida A plus syn-FS2-2-1-B-B/(KU1409/DE3/KU1409)S2-18-2-B)-B-4(MAS:L4H1)-2-B-B-B//IL00'E-9-1-1-1-1-1)-B/IL00'E-9-1-1-1-1-1)-B-12-1	E05
618	ETBKCART618	((IL00'E-9-1-1-1-1-1/(Florida A plus syn-FS2-2-1-B-B/(KU1409/DE3/KU1409)S2-18-2-B)-B-4(MAS:L4H1)-2-B-B-B//IL00'E-9-1-1-1-1-1)-B/IL00'E-9-1-1-1-1-1)-B-13-1	E06
619	ETBKCART619	((IL00'E-9-1-1-1-1-1/(Florida A plus syn-FS2-2-1-B-B/(KU1409/DE3/KU1409)S2-18-2-B)-B-4(MAS:L4H1)-2-B-B-B//IL00'E-9-1-1-1-1-1)-B/IL00'E-9-1-1-1-1-1)-B-14-1	E07
620	ETBKCART620	((IL00'E-9-1-1-1-1-1/(Florida A plus syn-FS2-2-1-B-B/(KU1409/DE3/KU1409)S2-18-2-B)-B-4(MAS:L4H1)-2-B-B-B//IL00'E-9-1-1-1-1-1)-B/IL00'E-9-1-1-1-1-1)-B-15-1	E08
621	ETBKCART621	((IL00'E-9-1-1-1-1-1/(KUI carotenoid syn-FS11-1-1-B-B-B/(KU1409/DE3/KU1409)S2-18-2-B)-B-3(MAS:L4H1)-1-B-B-B//IL00'E-9-1-1-1-1-1)-B/IL00'E-9-1-1-1-1-1)-B-1-1	E09
622	ETBKCART622	((IL00'E-9-1-1-1-1-1/(KUI carotenoid syn-FS11-1-1-B-B-B/(KU1409/DE3/KU1409)S2-18-2-B)-B-3(MAS:L4H1)-1-B-B-B//IL00'E-9-1-1-1-1-1)-B/IL00'E-9-1-1-1-1-1)-B-1-2	E10
623	ETBKCART623	((IL00'E-9-1-1-1-1-1/(KUI carotenoid syn-FS11-1-1-B-B-B/(KU1409/DE3/KU1409)S2-18-2-B)-B-3(MAS:L4H1)-1-B-B-B//IL00'E-9-1-1-1-1-1)-B/IL00'E-9-1-1-1-1-1)-B-2-1	E11
624	ETBKCART624	((IL00'E-9-1-1-1-1-1/(KUI carotenoid syn-FS11-1-1-B-B-B/(KU1409/DE3/KU1409)S2-18-2-B)-B-3(MAS:L4H1)-1-B-B-B//IL00'E-9-1-1-1-1-1)-B/IL00'E-9-1-1-1-1-1)-B-2-2	E12
625	ETBKCART625	((IL00'E-9-1-1-1-1-1/(KUI carotenoid syn-FS11-1-1-B-B-B/(KU1409/DE3/KU1409)S2-18-2-B)-B-3(MAS:L4H1)-1-B-B-B//IL00'E-9-1-1-1-1-1)-B/IL00'E-9-1-1-1-1-1)-B-3-1	F01
626	ETBKCART626	((IL00'E-9-1-1-1-1-1/(KUI carotenoid syn-FS11-1-1-B-B-B/(KU1409/DE3/KU1409)S2-18-2-B)-B-3(MAS:L4H1)-1-B-B-B//IL00'E-9-1-1-1-1-1)-B/IL00'E-9-1-1-1-1-1)-B-3-2	F02
627	ETBKCART627	((IL00'E-9-1-1-1-1-1/(KUI carotenoid syn-FS11-1-1-B-B-B/(KU1409/DE3/KU1409)S2-18-2-B)-B-3(MAS:L4H1)-1-B-B-B//IL00'E-9-1-1-1-1-1)-B/IL00'E-9-1-1-1-1-1)-B-3-3	F03
628	ETBKCART628	((IL00'E-9-1-1-1-1-1/(KUI carotenoid syn-FS11-1-1-B-B-B/(KU1409/DE3/KU1409)S2-18-2-B)-B-3(MAS:L4H1)-1-B-B-B//IL00'E-9-1-1-1-1-1)-B/IL00'E-9-1-1-1-1-1)-B-5-1	F04
629	ETBKCART629	((IL00'E-9-1-1-1-1-1/(KUI carotenoid syn-FS11-1-1-B-B-B/(KU1409/DE3/KU1409)S2-18-2-B)-B-3(MAS:L4H1)-1-B-B-B//IL00'E-9-1-1-1-1-1)-B/IL00'E-9-1-1-1-1-1)-B-6-1	F05
630	ETBKCART630	((IL00'E-9-1-1-1-1-1/(KUI carotenoid syn-FS11-1-1-B-B-B/(KU1409/DE3/KU1409)S2-18-2-B)-B-3(MAS:L4H1)-1-B-B-B//IL00'E-9-1-1-1-1-1)-B/IL00'E-9-1-1-1-1-1)-B-7-1	F06
631	ETBKCART631	((IL00'E-9-1-1-1-1-1/(KUI carotenoid syn-FS11-1-1-B-B-B/(KU1409/DE3/KU1409)S2-18-2-B)-B-3(MAS:L4H1)-1-B-B-B//IL00'E-9-1-1-1-1-1)-B/IL00'E-9-1-1-1-1-1)-B-9-1	F07
632	ETBKCART632	((IL00'E-9-1-1-1-1-1/(KUI carotenoid syn-FS11-1-1-B-B-B/(KU1409/DE3/KU1409)S2-18-2-B)-B-3(MAS:L4H1)-1-B-B-B//IL00'E-9-1-1-1-1-1)-B/IL00'E-9-1-1-1-1-1)-B-9-2	F08
633	ETBKCART633	((IL00'E-9-1-1-1-1-1/(KUI carotenoid syn-FS11-1-1-B-B-B/(KU1409/DE3/KU1409)S2-18-2-B)-B-3(MAS:L4H1)-1-B-B-B//IL00'E-9-1-1-1-1-1)-B/IL00'E-9-1-1-1-1-1)-B-9-3	F09
634	ETBKCART634	((IL00'E-9-1-1-1-1-1/(KUI carotenoid syn-FS11-1-1-B-B-B/(KU1409/DE3/KU1409)S2-18-2-B)-B-3(MAS:L4H1)-1-B-B-B//IL00'E-9-1-1-1-1-1)-B/IL00'E-9-1-1-1-1-1)-B-11-1	F10
635	ETBKCART635	((IL00'E-9-1-1-1-1-1/(KUI carotenoid syn-FS11-1-1-B-B-B/(KU1409/DE3/KU1409)S2-18-2-B)-B-3(MAS:L4H1)-1-B-B-B//IL00'E-9-1-1-1-1-1)-B/IL00'E-9-1-1-1-1-1)-B-11-2	F11
636	ETBKCART636	((IL00'E-9-1-1-1-1-1/(KUI carotenoid syn-FS11-1-1-B-B-B/(KU1409/DE3/KU1409)S2-18-2-B)-B-3(MAS:L4H1)-1-B-B-B//IL00'E-9-1-1-1-1-1)-B/IL00'E-9-1-1-1-1-1)-B-12-1	F12
637	ETBKCART637	((IL00'E-9-1-1-1-1-1/(KUI carotenoid syn-FS11-1-1-B-B-B/(KU1409/DE3/KU1409)S2-18-2-B)-B-3(MAS:L4H1)-1-B-B-B//IL00'E-9-1-1-1-1-1)-B/IL00'E-9-1-1-1-1-1)-B-13-1	G01
638	ETBKCART638	((IL00'E-9-1-1-1-1-1/(KUI carotenoid syn-FS11-1-1-B-B-B/(KU1409/DE3/KU1409)S2-18-2-B)-B-3(MAS:L4H1)-1-B-B-B//IL00'E-9-1-1-1-1-1)-B/IL00'E-9-1-1-1-1-1)-B-13-2	G02
639	ETBKCART639	((IL00'E-9-1-1-1-1-1/(KUI carotenoid syn-FS11-1-1-B-B-B/(KU1409/DE3/KU1409)S2-18-2-B)-B-3(MAS:L4H1)-1-B-B-B//IL00'E-9-1-1-1-1-1)-B/IL00'E-9-1-1-1-1-1)-B-14-1	G03
640	ETBKCART640	((IL00'E-9-1-1-1-1-1/(KUI carotenoid syn-FS11-1-1-B-B-B/(KU1409/DE3/KU1409)S2-18-2-B)-B-3(MAS:L4H1)-1-B-B-B//IL00'E-9-1-1-1-1-1)-B/IL00'E-9-1-1-1-1-1)-B-15-1	G04
641	ETBKCART641	((IL00'E-9-1-1-1-1-1/(KUI carotenoid syn-FS11-1-1-B-B-B/(KU1409/DE3/KU1409)S2-18-2-B)-B-3(MAS:L4H1)-1-B-B-B//IL00'E-9-1-1-1-1-1)-B/IL00'E-9-1-1-1-1-1)-B-15-2	G05
642	ETBKCART642	((IL00'E-9-1-1-1-1-1/(KUI carotenoid syn-FS11-1-1-B-B-B/(KU1409/DE3/KU1409)S2-18-2-B)-B-3(MAS:L4H1)-1-B-B-B//IL00'E-9-1-1-1-1-1)-B/IL00'E-9-1-1-1-1-1)-B-16-1	G06
643	ETBKCART643	((IL00'E-9-1-1-1-1-1/(KUI carotenoid syn-FS11-1-1-B-B-B/(KU1409/DE3/KU1409)S2-18-2-B)-B-3(MAS:L4H1)-1-B-B-B//IL00'E-9-1-1-1-1-1)-B/IL00'E-9-1-1-1-1-1)-B-17-1	G07
644	ETBKCART644	((IL00'E-9-1-1-1-1-1/(KUI carotenoid syn-FS11-1-1-B-B-B/(KU1409/DE3/KU1409)S2-18-2-B)-B-3(MAS:L4H1)-1-B-B-B//IL00'E-9-1-1-1-1-1)-B/IL00'E-9-1-1-1-1-1)-B-19-1	G08
645	ETBKCART645	((IL00'E-9-1-1-1-1-1/(KUI carotenoid syn-FS11-1-1-B-B-B/(KU1409/DE3/KU1409)S2-18-2-B)-B-3(MAS:L4H1)-1-B-B-B//IL00'E-9-1-1-1-1-1)-B/IL00'E-9-1-1-1-1-1)-B-21-1	G09
646	ETBKCART646	((IL00'E-9-1-1-1-1-1/(KUI carotenoid syn-FS11-1-1-B-B-B/(KU1409/DE3/KU1409)S2-18-2-B)-B-3(MAS:L4H1)-1-B-B-B//IL00'E-9-1-1-1-1-1)-B/IL00'E-9-1-1-1-1-1)-B-21-2	G10
647	ETBKCART647	((IL00'E-9-1-1-1-1-1/(KUI carotenoid syn-FS17-3-2-B-B-B/(KU1409/DE3/KU1409)S2-18-2-B)-B-1(MAS:L4H1)-1-B-B-B//IL00'E-9-1-1-1-1-1)-B/IL00'E-9-1-1-1-1-1)-B-1-1	G11
648	ETBKCART648	((IL00'E-9-1-1-1-1-1/(KUI carotenoid syn-FS17-3-2-B-B-B/(KU1409/DE3/KU1409)S2-18-2-B)-B-1(MAS:L4H1)-1-B-B-B//IL00'E-9-1-1-1-1-1)-B/IL00'E-9-1-1-1-1-1)-B-4-1	G12
649	ETBKCART649	((IL00'E-9-1-1-1-1-1/(KUI carotenoid syn-FS17-3-2-B-B-B/(KU1409/DE3/KU1409)S2-18-2-B)-B-1(MAS:L4H1)-1-B-B-B//IL00'E-9-1-1-1-1-1)-B/IL00'E-9-1-1-1-1-1)-B-5-1	H01
650	ETBKCART650	((IL00'E-9-1-1-1-1-1/(KUI carotenoid syn-FS17-3-2-B-B-B/(KU1409/DE3/KU1409)S2-18-2-B)-B-1(MAS:L4H1)-1-B-B-B//IL00'E-9-1-1-1-1-1)-B/IL00'E-9-1-1-1-1-1)-B-9-1	H02
651	ETBKCART651	((IL00'E-9-1-1-1-1-1/(KUI carotenoid syn-FS17-3-2-B-B-B/(KU1409/DE3/KU1409)S2-18-2-B)-B-1(MAS:L4H1)-1-B-B-B//IL00'E-9-1-1-1-1-1)-B/IL00'E-9-1-1-1-1-1)-B-10-1	H03
652	ETBKCART652	((IL00'E-9-1-1-1-1-1/(KUI carotenoid syn-FS17-3-2-B-B-B/(KU1409/DE3/KU1409)S2-18-2-B)-B-1(MAS:L4H1)-1-B-B-B//IL00'E-9-1-1-1-1-1)-B/IL00'E-9-1-1-1-1-1)-B-11-1	H04
653	ETBKCART653	((IL00'E-9-1-1-1-1-1/(KUI carotenoid syn-FS17-3-2-B-B-B/(KU1409/DE3/KU1409)S2-18-2-B)-B-1(MAS:L4H1)-1-B-B-B//IL00'E-9-1-1-1-1-1)-B/IL00'E-9-1-1-1-1-1)-B-12-1	H05
654	ETBKCART654	((IL00'E-9-1-1-1-1-1/(KUI carotenoid syn-FS17-3-2-B-B-B/(KU1409/DE3/KU1409)S2-18-2-B)-B-1(MAS:L4H1)-1-B-B-B//IL00'E-9-1-1-1-1-1)-B/IL00'E-9-1-1-1-1-1)-B-13-1	H06
655	ETBKCART655	((IL00'E-9-1-1-1-1-1/(KUI carotenoid syn-FS17-3-2-B-B-B/(KU1409/DE3/KU1409)S2-18-2-B)-B-1(MAS:L4H1)-1-B-B-B//IL00'E-9-1-1-1-1-1)-B/IL00'E-9-1-1-1-1-1)-B-14-1	H07
656	ETBKCART656	((IL00'E-9-1-1-1-1-1/(KUI carotenoid syn-FS17-3-2-B-B-B/(KU1409/DE3/KU1409)S2-18-2-B)-B-1(MAS:L4H1)-1-B-B-B//IL00'E-9-1-1-1-1-1)-B/IL00'E-9-1-1-1-1-1)-B-14-2	H08
657	ETBKCART657	((IL00'E-9-1-1-1-1-1/(KUI carotenoid syn-FS17-3-2-B-B-B/(KU1409/DE3/KU1409)S2-18-2-B)-B-1(MAS:L4H1)-1-B-B-B//IL00'E-9-1-1-1-1-1)-B/IL00'E-9-1-1-1-1-1)-B-15-1	H09
658	ETBKCART658	((IL00'E-9-1-1-1-1-1/(KUI carotenoid syn-FS17-3-2-B-B-B/(KU1409/DE3/KU1409)S2-18-2-B)-B-1(MAS:L4H1)-1-B-B-B//IL00'E-9-1-1-1-1-1)-B/IL00'E-9-1-1-1-1-1)-B-16-1	H10
			H11
			H12
659	ETBKCART659	((IL00'E-9-1-1-1-1-1/(KUI carotenoid syn-FS17-3-2-B-B-B/(KU1409/DE3/KU1409)S2-18-2-B)-B-1(MAS:L4H1)-1-B-B-B//IL00'E-9-1-1-1-1-1)-B/IL00'E-9-1-1-1-1-1)-B-17-1	A01
660	ETBKCART660	((IL00'E-9-1-1-1-1-1/(KUI carotenoid syn-FS17-3-2-B-B-B/(KU1409/DE3/KU1409)S2-18-2-B)-B-1(MAS:L4H1)-1-B-B-B//IL00'E-9-1-1-1-1-1)-B/IL00'E-9-1-1-1-1-1)-B-18-1	A02
661	ETBKCART661	((IL00'E-9-1-1-1-1-1/(KUI carotenoid syn-FS17-3-2-B-B-B/(KU1409/DE3/KU1409)S2-18-2-B)-B-1(MAS:L4H1)-1-B-B-B//IL00'E-9-1-1-1-1-1)-B/IL00'E-9-1-1-1-1-1)-B-19-1	A03
662	ETBKCART662	((IL00'E-9-1-1-1-1-1/(KUI carotenoid syn-FS17-3-2-B-B-B/(KU1409/DE3/KU1409)S2-18-2-B)-B-1(MAS:L4H1)-1-B-B-B//IL00'E-9-1-1-1-1-1)-B/IL00'E-9-1-1-1-1-1)-B-20-1	A04
663	ETBKCART663	((IL00'E-9-1-1-1-1-1/(KUI carotenoid syn-FS17-3-2-B-B-B/(KU1409/DE3/KU1409)S2-18-2-B)-B-1(MAS:L4H1)-1-B-B-B//IL00'E-9-1-1-1-1-1)-B/IL00'E-9-1-1-1-1-1)-B-23-1	A05
664	ETBKCART664	((IL00'E-9-1-1-1-1-1/(KUI carotenoid syn-FS17-3-2-B-B-B/(KU1409/DE3/KU1409)S2-18-2-B)-B-1(MAS:L4H1)-1-B-B-B//IL00'E-9-1-1-1-1-1)-B/IL00'E-9-1-1-1-1-1)-B-24-1	A06
665	ETBKCART665	((IL00'E-9-1-1-1-1-1/(KUI carotenoid syn-FS17-3-2-B-B-B/(KU1409/DE3/KU1409)S2-18-2-B)-B-1(MAS:L4H1)-1-B-B-B//IL00'E-9-1-1-1-1-1)-B/IL00'E-9-1-1-1-1-1)-B-27-1	A07
666	ETBKCART666	((IL00'E-9-1-1-1-1-1/(KUI carotenoid syn-FS17-3-2-B-B-B/(KU1409/DE3/KU1409)S2-18-2-B)-B-1(MAS:L4H1)-1-B-B-B//IL00'E-9-1-1-1-1-1)-B/IL00'E-9-1-1-1-1-1)-B-28-1	A08
667	ETBKCART667	((IL00'E-9-1-1-1-1-1/(KUI carotenoid syn-FS17-3-2-B-B-B/(KU1409/DE3/KU1409)S2-18-2-B)-B-1(MAS:L4H1)-1-B-B-B//IL00'E-9-1-1-1-1-1)-B/IL00'E-9-1-1-1-1-1)-B-29-1	A09
668	ETBKCART668	((IL00'E-9-1-1-1-1-1/(KUI carotenoid syn-FS17-3-2-B-B-B/(KU1409/DE3/KU1409)S2-18-2-B)-B-1(MAS:L4H1)-1-B-B-B//IL00'E-9-1-1-1-1-1)-B/IL00'E-9-1-1-1-1-1)-B-30-1	A10
669	ETBKCART669	((IL00'E-9-1-1-1-1-1/(KUI carotenoid syn-FS17-3-2-B-B-B/(KU1409/DE3/KU1409)S2-18-2-B)-B-1(MAS:L4H1)-1-B-B-B//IL00'E-9-1-1-1-1-1)-B/IL00'E-9-1-1-1-1-1)-B-31-1	A11
670	ETBKCART670	((IL00'E-9-1-1-1-1-1/(KUI carotenoid syn-FS17-3-2-B-B-B/(KU1409/DE3/KU1409)S2-18-2-B)-B-1(MAS:L4H1)-1-B-B-B//IL00'E-9-1-1-1-1-1)-B/IL00'E-9-1-1-1-1-1)-B-32-1	A12
671	ETBKCART671	((IL00'E-9-1-1-1-1-1/(KUI carotenoid syn-FS17-3-2-B-B-B/(KU1409/DE3/KU1409)S2-18-2-B)-B-1(MAS:L4H1)-1-B-B-B//IL00'E-9-1-1-1-1-1)-B/IL00'E-9-1-1-1-1-1)-B-33-1	B01
672	ETBKCART672	((DE78-Z-126-3-2-2-1-1(g)/(KUI carotenoid syn-FS17-3-2-B-B-B/(KU1409/DE3/KU1409)S2-18-2-B)-B-1(MAS:L4H1)-5-B-B-B//DE78-Z-126-3-2-2-1-1(g))-B/DE78-Z-126-3-2-2-1-1(g))-B-1-1	B02
673	ETBKCART673	((DE78-Z-126-3-2-2-1-1(g)/(KUI carotenoid syn-FS17-3-2-B-B-B/(KU1409/DE3/KU1409)S2-18-2-B)-B-1(MAS:L4H1)-5-B-B-B//DE78-Z-126-3-2-2-1-1(g))-B/DE78-Z-126-3-2-2-1-1(g))-B-1-2	B03
674	ETBKCART674	((DE78-Z-126-3-2-2-1-1(g)/(KUI carotenoid syn-FS17-3-2-B-B-B/(KU1409/DE3/KU1409)S2-18-2-B)-B-1(MAS:L4H1)-5-B-B-B//DE78-Z-126-3-2-2-1-1(g))-B/DE78-Z-126-3-2-2-1-1(g))-B-2-1	B04
675	ETBKCART675	((DE78-Z-126-3-2-2-1-1(g)/(KUI carotenoid syn-FS17-3-2-B-B-B/(KU1409/DE3/KU1409)S2-18-2-B)-B-1(MAS:L4H1)-5-B-B-B//DE78-Z-126-3-2-2-1-1(g))-B/DE78-Z-126-3-2-2-1-1(g))-B-4-1	B05
676	ETBKCART676	((DE78-Z-126-3-2-2-1-1(g)/(KUI carotenoid syn-FS17-3-2-B-B-B/(KU1409/DE3/KU1409)S2-18-2-B)-B-1(MAS:L4H1)-5-B-B-B//DE78-Z-126-3-2-2-1-1(g))-B/DE78-Z-126-3-2-2-1-1(g))-B-10-1	B06
677	ETBKCART677	((DE78-Z-126-3-2-2-1-1(g)/(KUI carotenoid syn-FS17-3-2-B-B-B/(KU1409/DE3/KU1409)S2-18-2-B)-B-1(MAS:L4H1)-5-B-B-B//DE78-Z-126-3-2-2-1-1(g))-B/DE78-Z-126-3-2-2-1-1(g))-B-11-1	B07
678	ETBKCART678	((DE78-Z-126-3-2-2-1-1(g)/(KUI carotenoid syn-FS17-3-2-B-B-B/(KU1409/DE3/KU1409)S2-18-2-B)-B-1(MAS:L4H1)-5-B-B-B//DE78-Z-126-3-2-2-1-1(g))-B/DE78-Z-126-3-2-2-1-1(g))-B-12-1	B08
679	ETBKCART679	((DE78-Z-126-3-2-2-1-1(g)/(KUI carotenoid syn-FS17-3-2-B-B-B/(KU1409/DE3/KU1409)S2-18-2-B)-B-1(MAS:L4H1)-5-B-B-B//DE78-Z-126-3-2-2-1-1(g))-B/DE78-Z-126-3-2-2-1-1(g))-B-12-2	B09
680	ETBKCART680	((DE78-Z-126-3-2-2-1-1(g)/(KUI carotenoid syn-FS17-3-2-B-B-B/(KU1409/DE3/KU1409)S2-18-2-B)-B-1(MAS:L4H1)-5-B-B-B//DE78-Z-126-3-2-2-1-1(g))-B/DE78-Z-126-3-2-2-1-1(g))-B-13-1	B10
681	ETBKCART681	((DE78-Z-126-3-2-2-1-1(g)/(KUI carotenoid syn-FS17-3-2-B-B-B/(KU1409/DE3/KU1409)S2-18-2-B)-B-1(MAS:L4H1)-5-B-B-B//DE78-Z-126-3-2-2-1-1(g))-B/DE78-Z-126-3-2-2-1-1(g))-B-13-2	B11
682	ETBKCART682	((DE78-Z-126-3-2-2-1-1(g)/(KUI carotenoid syn-FS17-3-2-B-B-B/(KU1409/DE3/KU1409)S2-18-2-B)-B-1(MAS:L4H1)-5-B-B-B//DE78-Z-126-3-2-2-1-1(g))-B/DE78-Z-126-3-2-2-1-1(g))-B-15-1	B12
683	ETBKCART683	((DE78-Z-126-3-2-2-1-1(g)/(KUI carotenoid syn-FS17-3-2-B-B-B/(KU1409/DE3/KU1409)S2-18-2-B)-B-1(MAS:L4H1)-5-B-B-B//DE78-Z-126-3-2-2-1-1(g))-B/DE78-Z-126-3-2-2-1-1(g))-B-16-1	C01
684	ETBKCART684	((DE78-Z-126-3-2-2-1-1(g)/(KUI carotenoid syn-FS3-3-2-B-B-B(KU1409/DE3/KU1409)S2-18-2-B)-B-4(MAS:L4H1)-2-B-B-B//DE78-Z-126-3-2-2-1-1(g))-B/DE78-Z-126-3-2-2-1-1(g))-B-4-1	C02
685	ETBKCART685	((DE78-Z-126-3-2-2-1-1(g)/(KUI carotenoid syn-FS3-3-2-B-B-B(KU1409/DE3/KU1409)S2-18-2-B)-B-4(MAS:L4H1)-2-B-B-B//DE78-Z-126-3-2-2-1-1(g))-B/DE78-Z-126-3-2-2-1-1(g))-B-5-1	C03
686	ETBKCART686	((DE78-Z-126-3-2-2-1-1(g)/(KUI carotenoid syn-FS3-3-2-B-B-B(KU1409/DE3/KU1409)S2-18-2-B)-B-4(MAS:L4H1)-2-B-B-B//DE78-Z-126-3-2-2-1-1(g))-B/DE78-Z-126-3-2-2-1-1(g))-B-12-1	C04
687	ETBKCART687	((DE78-Z-126-3-2-2-1-1(g)/(KUI carotenoid syn-FS3-3-2-B-B-B(KU1409/DE3/KU1409)S2-18-2-B)-B-4(MAS:L4H1)-2-B-B-B//DE78-Z-126-3-2-2-1-1(g))-B/DE78-Z-126-3-2-2-1-1(g))-B-12-2	C05
688	ETBKCART688	((DE78-Z-126-3-2-2-1-1(g)/(KUI carotenoid syn-FS3-3-2-B-B-B(KU1409/DE3/KU1409)S2-18-2-B)-B-4(MAS:L4H1)-2-B-B-B//DE78-Z-126-3-2-2-1-1(g))-B/DE78-Z-126-3-2-2-1-1(g))-B-14-1	C06
689	ETBKCART689	((DE78-Z-126-3-2-2-1-1(g)/(KUI carotenoid syn-FS3-3-2-B-B-B(KU1409/DE3/KU1409)S2-18-2-B)-B-4(MAS:L4H1)-2-B-B-B//DE78-Z-126-3-2-2-1-1(g))-B/DE78-Z-126-3-2-2-1-1(g))-B-15-1	C07
690	ETBKCART690	((DE78-Z-126-3-2-2-1-1(g)/(KUI carotenoid syn-FS3-3-2-B-B-B(KU1409/DE3/KU1409)S2-18-2-B)-B-4(MAS:L4H1)-2-B-B-B//DE78-Z-126-3-2-2-1-1(g))-B/DE78-Z-126-3-2-2-1-1(g))-B-18-1	C08
691	ETBKCART691	((DE78-Z-126-3-2-2-1-1(g)/(KUI carotenoid syn-FS3-3-2-B-B-B(KU1409/DE3/KU1409)S2-18-2-B)-B-4(MAS:L4H1)-2-B-B-B//DE78-Z-126-3-2-2-1-1(g))-B/DE78-Z-126-3-2-2-1-1(g))-B-20-1	C09
692	ETBKCART692	((DE78-Z-126-3-2-2-1-1(g)/(KUI carotenoid syn-FS3-3-2-B-B-B(KU1409/DE3/KU1409)S2-18-2-B)-B-4(MAS:L4H1)-2-B-B-B//DE78-Z-126-3-2-2-1-1(g))-B/DE78-Z-126-3-2-2-1-1(g))-B-21-1	C10
693	ETBKCART693	((DE78-Z-126-3-2-2-1-1(g)/(KUI carotenoid syn-FS3-3-2-B-B-B(KU1409/DE3/KU1409)S2-18-2-B)-B-4(MAS:L4H1)-2-B-B-B//DE78-Z-126-3-2-2-1-1(g))-B/DE78-Z-126-3-2-2-1-1(g))-B-22-1	C11
694	ETBKCART694	((DE78-Z-126-3-2-2-1-1(g)/(KUI carotenoid syn-FS3-3-2-B-B-B(KU1409/DE3/KU1409)S2-18-2-B)-B-4(MAS:L4H1)-2-B-B-B//DE78-Z-126-3-2-2-1-1(g))-B/DE78-Z-126-3-2-2-1-1(g))-B-23-1	C12
695	ETBKCART695	((DE78-Z-126-3-2-2-1-1(g)/(CML297/(KU1409/DE3/KU1409)S2-18-2-B)-B-2(MAS:L4H1)-4-B-B-B//DE78-Z-126-3-2-2-1-1(g))-B/DE78-Z-126-3-2-2-1-1(g))-B-1-1	D01
696	ETBKCART696	((DE78-Z-126-3-2-2-1-1(g)/(CML297/(KU1409/DE3/KU1409)S2-18-2-B)-B-2(MAS:L4H1)-4-B-B-B//DE78-Z-126-3-2-2-1-1(g))-B/DE78-Z-126-3-2-2-1-1(g))-B-2-1	D02
697	ETBKCART697	((DE78-Z-126-3-2-2-1-1(g)/(CML297/(KU1409/DE3/KU1409)S2-18-2-B)-B-2(MAS:L4H1)-4-B-B-B//DE78-Z-126-3-2-2-1-1(g))-B/DE78-Z-126-3-2-2-1-1(g))-B-3-1	D03
698	ETBKCART698	((DE78-Z-126-3-2-2-1-1(g)/(CML297/(KU1409/DE3/KU1409)S2-18-2-B)-B-2(MAS:L4H1)-4-B-B-B//DE78-Z-126-3-2-2-1-1(g))-B/DE78-Z-126-3-2-2-1-1(g))-B-4-1	D04
699	ETBKCART699	((DE78-Z-126-3-2-2-1-1(g)/(CML297/(KU1409/DE3/KU1409)S2-18-2-B)-B-2(MAS:L4H1)-4-B-B-B//DE78-Z-126-3-2-2-1-1(g))-B/DE78-Z-126-3-2-2-1-1(g))-B-5-1	D05
700	ETBKCART700	((DE78-Z-126-3-2-2-1-1(g)/(CML297/(KU1409/DE3/KU1409)S2-18-2-B)-B-2(MAS:L4H1)-4-B-B-B//DE78-Z-126-3-2-2-1-1(g))-B/DE78-Z-126-3-2-2-1-1(g))-B-5-2	D06
701	ETBKCART701	((DE78-Z-126-3-2-2-1-1(g)/(CML297/(KU1409/DE3/KU1409)S2-18-2-B)-B-2(MAS:L4H1)-4-B-B-B//DE78-Z-126-3-2-2-1-1(g))-B/DE78-Z-126-3-2-2-1-1(g))-B-6-1	D07
702	ETBKCART702	((DE78-Z-126-3-2-2-1-1(g)/(CML297/(KU1409/DE3/KU1409)S2-18-2-B)-B-2(MAS:L4H1)-4-B-B-B//DE78-Z-126-3-2-2-1-1(g))-B/DE78-Z-126-3-2-2-1-1(g))-B-7-1	D08
703	ETBKCART703	((DE78-Z-126-3-2-2-1-1(g)/(CML297/(KU1409/DE3/KU1409)S2-18-2-B)-B-2(MAS:L4H1)-4-B-B-B//DE78-Z-126-3-2-2-1-1(g))-B/DE78-Z-126-3-2-2-1-1(g))-B-8-1	D09
704	ETBKCART704	((DE78-Z-126-3-2-2-1-1(g)/(CML297/(KU1409/DE3/KU1409)S2-18-2-B)-B-2(MAS:L4H1)-4-B-B-B//DE78-Z-126-3-2-2-1-1(g))-B/DE78-Z-126-3-2-2-1-1(g))-B-9-1	D10
705	ETBKCART705	((DE78-Z-126-3-2-2-1-1(g)/(CML297/(KU1409/DE3/KU1409)S2-18-2-B)-B-2(MAS:L4H1)-4-B-B-B//DE78-Z-126-3-2-2-1-1(g))-B/DE78-Z-126-3-2-2-1-1(g))-B-9-2	D11
706	ETBKCART706	((DE78-Z-126-3-2-2-1-1(g)/(CML297/(KU1409/DE3/KU1409)S2-18-2-B)-B-2(MAS:L4H1)-4-B-B-B//DE78-Z-126-3-2-2-1-1(g))-B/DE78-Z-126-3-2-2-1-1(g))-B-10-1	D12
707	ETBKCART707	((DE78-Z-126-3-2-2-1-1(g)/(CML297/(KU1409/DE3/KU1409)S2-18-2-B)-B-2(MAS:L4H1)-4-B-B-B//DE78-Z-126-3-2-2-1-1(g))-B/DE78-Z-126-3-2-2-1-1(g))-B-11-1	E01
708	ETBKCART708	((DE78-Z-126-3-2-2-1-1(g)/(CML297/(KU1409/DE3/KU1409)S2-18-2-B)-B-2(MAS:L4H1)-4-B-B-B//DE78-Z-126-3-2-2-1-1(g))-B/DE78-Z-126-3-2-2-1-1(g))-B-12-1	E02
709	ETBKCART709	((DE78-Z-126-3-2-2-1-1(g)/(CML297/(KU1409/DE3/KU1409)S2-18-2-B)-B-2(MAS:L4H1)-4-B-B-B//DE78-Z-126-3-2-2-1-1(g))-B/DE78-Z-126-3-2-2-1-1(g))-B-14-1	E03
710	ETBKCART710	((DE78-Z-126-3-2-2-1-1(g)/(CML297/(KU1409/DE3/KU1409)S2-18-2-B)-B-2(MAS:L4H1)-4-B-B-B//DE78-Z-126-3-2-2-1-1(g))-B/DE78-Z-126-3-2-2-1-1(g))-B-16-1	E04
711	ETBKCART711	((DE78-Z-126-3-2-2-1-1(g)/(CML297/(KU1409/DE3/KU1409)S2-18-2-B)-B-2(MAS:L4H1)-4-B-B-B//DE78-Z-126-3-2-2-1-1(g))-B/DE78-Z-126-3-2-2-1-1(g))-B-17-1	E05
712	ETBKCART712	((DE78-Z-126-3-2-2-1-1(g)/(Florida A plus syn-FS2-2-1-B-B/(KU1409/DE3/KU1409)S2-18-2-B)-B-4(MAS:L4H1)-2-B-B-B//DE78-Z-126-3-2-2-1-1(g))-B/DE78-Z-126-3-2-2-1-1(g))-B-2-1	E06
713	ETBKCART713	((DE78-Z-126-3-2-2-1-1(g)/(Florida A plus syn-FS2-2-1-B-B/(KU1409/DE3/KU1409)S2-18-2-B)-B-4(MAS:L4H1)-2-B-B-B//DE78-Z-126-3-2-2-1-1(g))-B/DE78-Z-126-3-2-2-1-1(g))-B-3-1	E07
714	ETBKCART714	((DE78-Z-126-3-2-2-1-1(g)/(Florida A plus syn-FS2-2-1-B-B/(KU1409/DE3/KU1409)S2-18-2-B)-B-4(MAS:L4H1)-2-B-B-B//DE78-Z-126-3-2-2-1-1(g))-B/DE78-Z-126-3-2-2-1-1(g))-B-5-1	E08
715	ETBKCART715	((DE78-Z-126-3-2-2-1-1(g)/(Florida A plus syn-FS2-2-1-B-B/(KU1409/DE3/KU1409)S2-18-2-B)-B-4(MAS:L4H1)-2-B-B-B//DE78-Z-126-3-2-2-1-1(g))-B/DE78-Z-126-3-2-2-1-1(g))-B-5-2	E09
716	ETBKCART716	((DE78-Z-126-3-2-2-1-1(g)/(Florida A plus syn-FS2-2-1-B-B/(KU1409/DE3/KU1409)S2-18-2-B)-B-4(MAS:L4H1)-2-B-B-B//DE78-Z-126-3-2-2-1-1(g))-B/DE78-Z-126-3-2-2-1-1(g))-B-6-1	E10
717	ETBKCART717	((DE78-Z-126-3-2-2-1-1(g)/(Florida A plus syn-FS2-2-1-B-B/(KU1409/DE3/KU1409)S2-18-2-B)-B-4(MAS:L4H1)-2-B-B-B//DE78-Z-126-3-2-2-1-1(g))-B/DE78-Z-126-3-2-2-1-1(g))-B-7-1	E11
718	ETBKCART718	((DE78-Z-126-3-2-2-1-1(g)/(Florida A plus syn-FS2-2-1-B-B/(KU1409/DE3/KU1409)S2-18-2-B)-B-4(MAS:L4H1)-2-B-B-B//DE78-Z-126-3-2-2-1-1(g))-B/DE78-Z-126-3-2-2-1-1(g))-B-7-2	E12
719	ETBKCART719	((DE78-Z-126-3-2-2-1-1(g)/(Florida A plus syn-FS2-2-1-B-B/(KU1409/DE3/KU1409)S2-18-2-B)-B-4(MAS:L4H1)-2-B-B-B//DE78-Z-126-3-2-2-1-1(g))-B/DE78-Z-126-3-2-2-1-1(g))-B-11-1	F01
720	ETBKCART720	((DE78-Z-126-3-2-2-1-1(g)/(Florida A plus syn-FS2-2-1-B-B/(KU1409/DE3/KU1409)S2-18-2-B)-B-4(MAS:L4H1)-2-B-B-B//DE78-Z-126-3-2-2-1-1(g))-B/DE78-Z-126-3-2-2-1-1(g))-B-12-1	F02
721	ETBKCART721	((DE78-Z-126-3-2-2-1-1(g)/(Florida A plus syn-FS2-2-1-B-B/(KU1409/DE3/KU1409)S2-18-2-B)-B-4(MAS:L4H1)-2-B-B-B//DE78-Z-126-3-2-2-1-1(g))-B/DE78-Z-126-3-2-2-1-1(g))-B-12-2	F03
722	ETBKCART722	((DE78-Z-126-3-2-2-1-1(g)/(Florida A plus syn-FS2-2-1-B-B/(KU1409/DE3/KU1409)S2-18-2-B)-B-4(MAS:L4H1)-2-B-B-B//DE78-Z-126-3-2-2-1-1(g))-B/DE78-Z-126-3-2-2-1-1(g))-B-14-1	F04
723	ETBKCART723	((DE78-Z-126-3-2-2-1-1(g)/(Florida A plus syn-FS2-2-1-B-B/(KU1409/DE3/KU1409)S2-18-2-B)-B-4(MAS:L4H1)-2-B-B-B//DE78-Z-126-3-2-2-1-1(g))-B/DE78-Z-126-3-2-2-1-1(g))-B-15-1	F05
724	ETBKCART724	((DE78-Z-126-3-2-2-1-1(g)/(Florida A plus syn-FS2-2-1-B-B/(KU1409/DE3/KU1409)S2-18-2-B)-B-4(MAS:L4H1)-2-B-B-B//DE78-Z-126-3-2-2-1-1(g))-B/DE78-Z-126-3-2-2-1-1(g))-B-17-1	F06
725	ETBKCART725	((DE78-Z-126-3-2-2-1-1(g)/(Florida A plus syn-FS2-2-1-B-B/(KU1409/DE3/KU1409)S2-18-2-B)-B-4(MAS:L4H1)-2-B-B-B//DE78-Z-126-3-2-2-1-1(g))-B/DE78-Z-126-3-2-2-1-1(g))-B-18-1	F07
726	ETBKCART726	((DE78-Z-126-3-2-2-1-1(g)/(Florida A plus syn-FS2-2-1-B-B/(KU1409/DE3/KU1409)S2-18-2-B)-B-4(MAS:L4H1)-2-B-B-B//DE78-Z-126-3-2-2-1-1(g))-B/DE78-Z-126-3-2-2-1-1(g))-B-20-1	F08
727	ETBKCART727	((DE78-Z-126-3-2-2-1-1(g)/(Florida A plus syn-FS2-2-1-B-B/(KU1409/DE3/KU1409)S2-18-2-B)-B-4(MAS:L4H1)-2-B-B-B//DE78-Z-126-3-2-2-1-1(g))-B/DE78-Z-126-3-2-2-1-1(g))-B-21-1	F09
728	ETBKCART728	((DE78-Z-126-3-2-2-1-1(g)/(Florida A plus syn-FS2-2-1-B-B/(KU1409/DE3/KU1409)S2-18-2-B)-B-4(MAS:L4H1)-2-B-B-B//DE78-Z-126-3-2-2-1-1(g))-B/DE78-Z-126-3-2-2-1-1(g))-B-21-2	F10
729	ETBKCART729	((DE78-Z-126-3-2-2-1-1(g)/(Florida A plus syn-FS2-2-1-B-B/(KU1409/DE3/KU1409)S2-18-2-B)-B-4(MAS:L4H1)-2-B-B-B//DE78-Z-126-3-2-2-1-1(g))-B/DE78-Z-126-3-2-2-1-1(g))-B-22-1	F11
730	ETBKCART730	((DE78-Z-126-3-2-2-1-1(g)/(Florida A plus syn-FS2-2-1-B-B/(KU1409/DE3/KU1409)S2-18-2-B)-B-4(MAS:L4H1)-2-B-B-B//DE78-Z-126-3-2-2-1-1(g))-B/DE78-Z-126-3-2-2-1-1(g))-B-23-1	F12
731	ETBKCART731	((DE78-Z-126-3-2-2-1-1(g)/(Florida A plus syn-FS2-2-1-B-B/(KU1409/DE3/KU1409)S2-18-2-B)-B-4(MAS:L4H1)-2-B-B-B//DE78-Z-126-3-2-2-1-1(g))-B/DE78-Z-126-3-2-2-1-1(g))-B-24-1	G01
732	ETBKCART732	((DE78-Z-126-3-2-2-1-1(g)/(Florida A plus syn-FS2-2-1-B-B/(KU1409/DE3/KU1409)S2-18-2-B)-B-4(MAS:L4H1)-2-B-B-B//DE78-Z-126-3-2-2-1-1(g))-B/DE78-Z-126-3-2-2-1-1(g))-B-25-1	G02
733	ETBKCART733	((DE78-Z-126-3-2-2-1-1(g)/(Florida A plus syn-FS2-2-1-B-B/(KU1409/DE3/KU1409)S2-18-2-B)-B-4(MAS:L4H1)-2-B-B-B//DE78-Z-126-3-2-2-1-1(g))-B/DE78-Z-126-3-2-2-1-1(g))-B-25-2	G03
734	ETBKCART734	((DE78-Z-126-3-2-2-1-1(g)/(Florida A plus syn-FS2-2-1-B-B/(KU1409/DE3/KU1409)S2-18-2-B)-B-4(MAS:L4H1)-2-B-B-B//DE78-Z-126-3-2-2-1-1(g))-B/DE78-Z-126-3-2-2-1-1(g))-B-26-1	G04
735	ETBKCART735	((DE78-Z-126-3-2-2-1-1(g)/(Florida A plus syn-FS2-2-1-B-B/(KU1409/DE3/KU1409)S2-18-2-B)-B-4(MAS:L4H1)-2-B-B-B//DE78-Z-126-3-2-2-1-1(g))-B/DE78-Z-126-3-2-2-1-1(g))-B-26-2	G05
736	ETBKCART736	((DE78-Z-126-3-2-2-1-1(g)/(Florida A plus syn-FS2-2-1-B-B/(KU1409/DE3/KU1409)S2-18-2-B)-B-4(MAS:L4H1)-2-B-B-B//DE78-Z-126-3-2-2-1-1(g))-B/DE78-Z-126-3-2-2-1-1(g))-B-27-1	G06
737	ETBKCART737	((DE78-Z-126-3-2-2-1-1(g)/(Florida A plus syn-FS2-2-1-B-B/(KU1409/DE3/KU1409)S2-18-2-B)-B-4(MAS:L4H1)-2-B-B-B//DE78-Z-126-3-2-2-1-1(g))-B/DE78-Z-126-3-2-2-1-1(g))-B-28-1	G07
738	ETBKCART738	((DE78-Z-126-3-2-2-1-1(g)/(Florida A plus syn-FS2-2-1-B-B/(KU1409/DE3/KU1409)S2-18-2-B)-B-4(MAS:L4H1)-2-B-B-B//DE78-Z-126-3-2-2-1-1(g))-B/DE78-Z-126-3-2-2-1-1(g))-B-29-1	G08
739	ETBKCART739	((DE78-Z-126-3-2-2-1-1(g)/(Florida A plus syn-FS2-2-1-B-B/(KU1409/DE3/KU1409)S2-18-2-B)-B-4(MAS:L4H1)-2-B-B-B//DE78-Z-126-3-2-2-1-1(g))-B/DE78-Z-126-3-2-2-1-1(g))-B-30-1	G09
740	ETBKCART740	((DE78-Z-126-3-2-2-1-1(g)/(Florida A plus syn-FS2-2-1-B-B/(KU1409/DE3/KU1409)S2-18-2-B)-B-4(MAS:L4H1)-2-B-B-B//DE78-Z-126-3-2-2-1-1(g))-B/DE78-Z-126-3-2-2-1-1(g))-B-32-1	G10
741	ETBKCART741	((DE78-Z-126-3-2-2-1-1(g)/(Florida A plus syn-FS2-2-1-B-B/(KU1409/DE3/KU1409)S2-18-2-B)-B-4(MAS:L4H1)-2-B-B-B//DE78-Z-126-3-2-2-1-1(g))-B/DE78-Z-126-3-2-2-1-1(g))-B-32-2	G11
742	ETBKCART742	((DE78-Z-126-3-2-2-1-1(g)/(KUI carotenoid syn-FS17-3-2-B-B-B/(KU1409/DE3/KU1409)S2-18-2-B)-B-1(MAS:L4H1)-1-B-B-B//DE78-Z-126-3-2-2-1-1(g))-B/DE78-Z-126-3-2-2-1-1(g))-B-9-1	G12
743	ETBKCART743	((DE78-Z-126-3-2-2-1-1(g)/(KUI carotenoid syn-FS17-3-2-B-B-B/(KU1409/DE3/KU1409)S2-18-2-B)-B-1(MAS:L4H1)-1-B-B-B//DE78-Z-126-3-2-2-1-1(g))-B/DE78-Z-126-3-2-2-1-1(g))-B-11-1	H01
744	ETBKCART744	((DE78-Z-126-3-2-2-1-1(g)/(KUI carotenoid syn-FS17-3-2-B-B-B/(KU1409/DE3/KU1409)S2-18-2-B)-B-1(MAS:L4H1)-1-B-B-B//DE78-Z-126-3-2-2-1-1(g))-B/DE78-Z-126-3-2-2-1-1(g))-B-13-1	H02
745	ETBKCART745	((DE78-Z-126-3-2-2-1-1(g)/(KUI carotenoid syn-FS17-3-2-B-B-B/(KU1409/DE3/KU1409)S2-18-2-B)-B-1(MAS:L4H1)-1-B-B-B//DE78-Z-126-3-2-2-1-1(g))-B/DE78-Z-126-3-2-2-1-1(g))-B-15-1	H03
746	ETBKCART746	((DE78-Z-126-3-2-2-1-1(g)/(KUI carotenoid syn-FS17-3-2-B-B-B/(KU1409/DE3/KU1409)S2-18-2-B)-B-1(MAS:L4H1)-1-B-B-B//DE78-Z-126-3-2-2-1-1(g))-B/DE78-Z-126-3-2-2-1-1(g))-B-16-1	H04
747	ETBKCART747	((DE78-Z-126-3-2-2-1-1(g)/(KUI carotenoid syn-FS17-3-2-B-B-B/(KU1409/DE3/KU1409)S2-18-2-B)-B-1(MAS:L4H1)-1-B-B-B//DE78-Z-126-3-2-2-1-1(g))-B/DE78-Z-126-3-2-2-1-1(g))-B-19-1	H05
748	ETBKCART748	((Gibe1-91-1-1-1-1/(KUI carotenoid syn-FS3-3-2-B-B-B(KU1409/DE3/KU1409)S2-18-2-B)-B-4(MAS:L4H1)-2-B-B-B//Gibe1-91-1-1-1-1)-B/Gibe1-91-1-1-1-1)-B-1-1	H06
749	ETBKCART749	((Gibe1-91-1-1-1-1/(KUI carotenoid syn-FS3-3-2-B-B-B(KU1409/DE3/KU1409)S2-18-2-B)-B-4(MAS:L4H1)-2-B-B-B//Gibe1-91-1-1-1-1)-B/Gibe1-91-1-1-1-1)-B-2-1	H07
750	ETBKCART750	((Gibe1-91-1-1-1-1/(KUI carotenoid syn-FS3-3-2-B-B-B(KU1409/DE3/KU1409)S2-18-2-B)-B-4(MAS:L4H1)-2-B-B-B//Gibe1-91-1-1-1-1)-B/Gibe1-91-1-1-1-1)-B-2-2	H08
751	ETBKCART751	((Gibe1-91-1-1-1-1/(KUI carotenoid syn-FS3-3-2-B-B-B(KU1409/DE3/KU1409)S2-18-2-B)-B-4(MAS:L4H1)-2-B-B-B//Gibe1-91-1-1-1-1)-B/Gibe1-91-1-1-1-1)-B-3-1	H09
752	ETBKCART752	((Gibe1-91-1-1-1-1/(KUI carotenoid syn-FS3-3-2-B-B-B(KU1409/DE3/KU1409)S2-18-2-B)-B-4(MAS:L4H1)-2-B-B-B//Gibe1-91-1-1-1-1)-B/Gibe1-91-1-1-1-1)-B-3-2	H10
			H11
			H12
