# Supplementary material for: Assessing the carotenoid profiles and allelic diversity of yellow maize inbred lines adapted to mid-altitude subhumid maize agroecology in Ethiopia
Source: Front Plant Sci. 2024 Jul 23;15:1406550. doi: 10.3389/fpls.2024.1406550 (PMC11300288; doi:10.3389/fpls.2024.1406550)
Supplement: Supplementary Table 5 — Provitamin A in inbred lines. A list of inbred lines used for genotyping. [file Table_5.xlsx]

## Sheet: Sheet1
Mean value of PVA and other cartoenoids content (µg/g) among 98 yellow inbred lines
Entry	Pedigree	PVA	β-carotene	β-cryptoxanthin	zeaxanthin	lutein	total carotenoid
1	(IL00'E-9-1-1-1-1-1/(KUI carotenoid syn-FS17-3-2-B-B-B/(KU1409/DE3/KU1409)S2-18-2-B)-B-1(MAS:L4H1)-5-B-B-B)-B-2-2-2-B-1	6.555	6.25	0.65	2.35	1.25	10.14
2	(IL00'E-9-1-1-1-1-1/(KUI carotenoid syn-FS17-3-2-B-B-B/(KU1409/DE3/KU1409)S2-18-2-B)-B-1(MAS:L4H1)-5-B-B-B)-B-8-1-1-B-1	6.385	4.005	4.75	12.55	4.7	23.635
3	(IL00'E-9-1-1-1-1-1/(KUI carotenoid syn-FS17-3-2-B-B-B/(KU1409/DE3/KU1409)S2-18-2-B)-B-1(MAS:L4H1)-5-B-B-B)-B-11-1-2-B	11.08	10.125	1.9	3.7	1.9	16.68
4	(IL00'E-9-1-1-1-1-1/(KUI carotenoid syn-FS17-3-2-B-B-B/(KU1409/DE3/KU1409)S2-18-2-B)-B-1(MAS:L4H1)-5-B-B-B)-B-11-2-2	8.26	7.515	1.5	3.3	1.8	13.33
5	(IL00'E-9-1-1-1-1-1/(KUI carotenoid syn-FS17-3-2-B-B-B/(KU1409/DE3/KU1409)S2-18-2-B)-B-1(MAS:L4H1)-5-B-B-B)-B-13-1-1-B-1	2.415	1.635	1.55	6.15	2.7	11.26
6	(IL00'E-9-1-1-1-1-1/(KUI carotenoid syn-FS17-3-2-B-B-B/(KU1409/DE3/KU1409)S2-18-2-B)-B-1(MAS:L4H1)-5-B-B-B)-B-13-1-3-B-1	4.795	3.42	2.75	13.25	5.05	23.13
7	(IL00'E-9-1-1-1-1-1/(KUI carotenoid syn-FS17-3-2-B-B-B/(KU1409/DE3/KU1409)S2-18-2-B)-B-1(MAS:L4H1)-5-B-B-B)-B-13-1-4-B-1	10.265	9.735	1.05	3.3	1.9	15.445
8	(IL00'E-9-1-1-1-1-1/(KUI carotenoid syn-FS3-3-2-B-B-B(KU1409/DE3/KU1409)S2-18-2-B)-B-4(MAS:L4H1)-2-B-B-B)-B-2-1-1-B	5.76	4.28	2.95	14.55	5.85	26.2
9	(IL00'E-9-1-1-1-1-1/(KUI carotenoid syn-FS3-3-2-B-B-B(KU1409/DE3/KU1409)S2-18-2-B)-B-4(MAS:L4H1)-2-B-B-B)-B-2-2-1	8.46	7.895	1.15	3	1.6	13.02
10	(IL00'E-9-1-1-1-1-1/(KUI carotenoid syn-FS3-3-2-B-B-B(KU1409/DE3/KU1409)S2-18-2-B)-B-4(MAS:L4H1)-2-B-B-B)-B-11-1-1-B-1	9.34	6.285	6.1	16.85	6.9	33.1
11	(IL00'E-9-1-1-1-1-1/(KUI carotenoid syn-FS3-3-2-B-B-B(KU1409/DE3/KU1409)S2-18-2-B)-B-4(MAS:L4H1)-2-B-B-B)-B-11-1-3-B	8.615	6.155	4.95	19	7.95	35.56
12	(IL00'E-9-1-1-1-1-1/(KUI carotenoid syn-FS3-3-2-B-B-B(KU1409/DE3/KU1409)S2-18-2-B)-B-4(MAS:L4H1)-2-B-B-B)-B-11-1-4-B-1	8.39	5.325	6.1	18.7	8.6	35.715
13	(IL00'E-9-1-1-1-1-1/(CML297/(KU1409/DE3/KU1409)S2-18-2-B)-B-2(MAS:L4H1)-4-B-B-B)-B-2-2-1-B-1	3.365	2.29	2.15	4.7	2.75	10.78
14	(IL00'E-9-1-1-1-1-1/(CML297/(KU1409/DE3/KU1409)S2-18-2-B)-B-2(MAS:L4H1)-4-B-B-B)-B-6-2-3-B-1	7.835	4.415	6.85	14.8	6.05	28.665
15	(IL00'E-9-1-1-1-1-1/(CML297/(KU1409/DE3/KU1409)S2-18-2-B)-B-2(MAS:L4H1)-4-B-B-B)-B-7-2-1-B-1	2.12	1.485	1.25	5.45	2.55	10.125
16	(IL00'E-9-1-1-1-1-1/(Florida A plus syn-FS2-2-1-B-B/(KU1409/DE3/KU1409)S2-18-2-B)-B-4(MAS:L4H1)-2-B-B-B)-B-1-2-1-B-1	2.77	1.84	1.85	6.25	3.05	12.035
17	(IL00'E-9-1-1-1-1-1/(Florida A plus syn-FS2-2-1-B-B/(KU1409/DE3/KU1409)S2-18-2-B)-B-4(MAS:L4H1)-2-B-B-B)-B-1-2-3-B-1	5.52	3.385	4.25	9.5	4.45	19.49
18	(IL00'E-9-1-1-1-1-1/(Florida A plus syn-FS2-2-1-B-B/(KU1409/DE3/KU1409)S2-18-2-B)-B-4(MAS:L4H1)-2-B-B-B)-B-8-1-1-B	2.125	1.42	1.4	7.2	3.6	12.855
19	(IL00'E-9-1-1-1-1-1/(Florida A plus syn-FS2-2-1-B-B/(KU1409/DE3/KU1409)S2-18-2-B)-B-4(MAS:L4H1)-2-B-B-B)-B-8-1-3-B	2.25	1.595	1.35	6.65	3.3	12.175
20	(IL00'E-9-1-1-1-1-1/(KUI carotenoid syn-FS17-3-2-B-B-B/(KU1409/DE3/KU1409)S2-18-2-B)-B-1(MAS:L4H1)-1-B-B-B)-B-8-2-1-B	6.46	3.255	6.4	9.45	4.1	19.98
21	(IL00'E-9-1-1-1-1-1/(KUI carotenoid syn-FS17-3-2-B-B-B/(KU1409/DE3/KU1409)S2-18-2-B)-B-1(MAS:L4H1)-1-B-B-B)-B-15-1-2-B	7.225	5.235	4	15.8	6.25	29.295
22	(IL00'E-9-1-1-1-1-1/(KUI carotenoid syn-FS17-3-2-B-B-B/(KU1409/DE3/KU1409)S2-18-2-B)-B-1(MAS:L4H1)-1-B-B-B)-B-16-1-1-B	3.855	3.51	0.7	3.65	1.75	9.25
23	(IL00'E-9-1-1-1-1-1/(KUI carotenoid syn-FS17-3-2-B-B-B/(KU1409/DE3/KU1409)S2-18-2-B)-B-1(MAS:L4H1)-1-B-B-B)-B-16-1-2-B	5.1	2.405	5.35	6.75	2.9	14.725
24	(DE78-Z-126-3-2-2-1-1(g)/(KUI carotenoid syn-FS17-3-2-B-B-B/(KU1409/DE3/KU1409)S2-18-2-B)-B-1(MAS:L4H1)-5-B-B-B)-B-9-1-2-B	4.765	2.19	5.15	5.6	2.7	13.085
25	TZMI1003-#	12.03	4.595	14.85	11.15	4.3	27.485
26	(DE78-Z-126-3-2-2-1-1(g)/(Florida A plus syn-FS2-2-1-B-B/(KU1409/DE3/KU1409)S2-18-2-B)-B-4(MAS:L4H1)-2-B-B-B)-B-6-1-1-B-1	5.19	3.37	3.65	4.85	2.9	12.935
27	(DE78-Z-126-3-2-2-1-1(g)/(Florida A plus syn-FS2-2-1-B-B/(KU1409/DE3/KU1409)S2-18-2-B)-B-4(MAS:L4H1)-2-B-B-B)-B-6-2-1-B-1	2.74	2.005	1.5	1.15	1.15	5.065
28	(DE78-Z-126-3-2-2-1-1(g)/(Florida A plus syn-FS2-2-1-B-B/(KU1409/DE3/KU1409)S2-18-2-B)-B-4(MAS:L4H1)-2-B-B-B)-B-6-2-2-B-1	6.46	3.715	5.5	7.2	3.45	17.095
29	(DE78-Z-126-3-2-2-1-1(g)/(Florida A plus syn-FS2-2-1-B-B/(KU1409/DE3/KU1409)S2-18-2-B)-B-4(MAS:L4H1)-2-B-B-B)-B-6-2-3-B	5.55	3.37	4.4	3.7	3.5	12.785
30	(DE78-Z-126-3-2-2-1-1(g)/(KUI carotenoid syn-FS11-1-1-B-B-B/(KU1409/DE3/KU1409)S2-18-2-B)-B-3(MAS:L4H1)-1-B-B-B)-B-1-1-1	9.165	6.76	4.8	7.5	3.2	19.895
31	(DE78-Z-126-3-2-2-1-1(g)/(KUI carotenoid syn-FS11-1-1-B-B-B/(KU1409/DE3/KU1409)S2-18-2-B)-B-3(MAS:L4H1)-1-B-B-B)-B-4-2-2-B-1	9.12	5.11	8	18.05	6.05	33.21
32	(DE78-Z-126-3-2-2-1-1(g)/(KUI carotenoid syn-FS11-1-1-B-B-B/(KU1409/DE3/KU1409)S2-18-2-B)-B-3(MAS:L4H1)-1-B-B-B)-B-13-1-2-B	7.205	4.21	6	8.05	3.05	18.3
33	(Gibe1-91-1-1-1-1/(KUI carotenoid syn-FS17-3-2-B-B-B/(KU1409/DE3/KU1409)S2-18-2-B)-B-1(MAS:L4H1)-5-B-B-B)-B-2-2-3-B	5.52	3.54	3.95	14	5.8	25.34
34	(Gibe1-91-1-1-1-1/(KUI carotenoid syn-FS17-3-2-B-B-B/(KU1409/DE3/KU1409)S2-18-2-B)-B-1(MAS:L4H1)-5-B-B-B)-B-7-1-1-B-1	5.205	2.495	5.4	8.65	3.4	17.305
35	(Gibe1-91-1-1-1-1/(KUI carotenoid syn-FS17-3-2-B-B-B/(KU1409/DE3/KU1409)S2-18-2-B)-B-1(MAS:L4H1)-5-B-B-B)-B-7-1-2-B	5.97	3.04	5.9	9.35	3.9	19.25
36	(Gibe1-91-1-1-1-1/(Florida A plus syn-FS2-2-1-B-B/(KU1409/DE3/KU1409)S2-18-2-B)-B-4(MAS:L4H1)-2-B-B-B)-B-11-2-1-B-1	5.02	2.95	4.15	12.75	6.1	23.895
37	CML159/(CML297/(KU1409/DE3/KU1409)S2-18-2-B)-B-2(MAS:L4H1)-4-B-B-B//CML159-6-1-1-B-1	6.425	3.83	5.2	10.2	5.9	22.52
38	CML159/(CML297/(KU1409/DE3/KU1409)S2-18-2-B)-B-2(MAS:L4H1)-4-B-B-B//CML159-6-1-2-B-1	5.53	3.61	3.8	14.1	6.8	26.385
39	CML159/(Florida A plus syn-FS2-2-1-B-B/(KU1409/DE3/KU1409)S2-18-2-B)-B-4(MAS:L4H1)-2-B-B-B//CML159-1-1-1-B-1	3.23	1.805	2.85	2.15	1.05	6.44
40	CML159/(Florida A plus syn-FS2-2-1-B-B/(KU1409/DE3/KU1409)S2-18-2-B)-B-4(MAS:L4H1)-2-B-B-B//CML159-1-1-4-B-1	3.81	2.015	3.55	3.7	1.85	9.36
41	CML159/(KUI carotenoid syn-FS17-3-2-B-B-B/(KU1409/DE3/KU1409)S2-18-2-B)-B-1(MAS:L4H1)-1-B-B-B//CML159-4-1-1-B	8.81	4.115	9.4	3.3	1.5	13.59
42	CML159/(KUI carotenoid syn-FS17-3-2-B-B-B/(KU1409/DE3/KU1409)S2-18-2-B)-B-1(MAS:L4H1)-1-B-B-B//CML159-4-1-2-B	5.66	3.13	5.05	2.85	1.2	9.7
43	CML161/(CML297/(KU1409/DE3/KU1409)S2-18-2-B)-B-2(MAS:L4H1)-4-B-B-B//CML161-7-1-3-B	6.41	3.67	5.5	22.7	7.4	36.535
44	CML161/(CML297/(KU1409/DE3/KU1409)S2-18-2-B)-B-2(MAS:L4H1)-4-B-B-B//CML161-7-1-3-B-2	6.57	4.615	3.9	18.25	6.3	31.125
45	CML161/(Florida A plus syn-FS2-2-1-B-B/(KU1409/DE3/KU1409)S2-18-2-B)-B-4(MAS:L4H1)-2-B-B-B//CML161-6-1-2-B-1	7.63	4.01	7.25	24.45	9.25	41.35
46	(CML161/(KUI carotenoid syn-FS3-3-2-B-B-B(KU1409/DE3/KU1409)S2-18-2-B)-B-4(MAS:L4H1)-2-B-B-B//CML161-2)-3-1-2-2	5.23	3.175	4.1	20.8	6.95	32.99
47	(CML161/(KUI carotenoid syn-FS11-1-1-B-B-B/(KU1409/DE3/KU1409)S2-18-2-B)-B-3(MAS:L4H1)-1-B-B-B//CML161-2)-2-4-2-2	6.445	4.125	4.65	22.3	7.75	36.5
48	(CML144/(KUI carotenoid syn-FS3-3-2-B-B-B(KU1409/DE3/KU1409)S2-18-2-B)-B-4(MAS:L4H1)-2-B-B-B)-B-3-2-2-2-1	7.7	5.195	5	11.9	6.2	25.81
49	(CML144/(KUI carotenoid syn-FS3-3-2-B-B-B(KU1409/DE3/KU1409)S2-18-2-B)-B-4(MAS:L4H1)-2-B-B-B)-B-3-2-4-1-1	10.755	7.905	5.7	4.3	3	18.055
50	(CML144/(KUI carotenoid syn-FS3-3-2-B-B-B(KU1409/DE3/KU1409)S2-18-2-B)-B-4(MAS:L4H1)-2-B-B-B)-B-4-1-1-1-1	5.22	3.825	2.75	2.85	1.55	9.63
51	(DE78-Z-126-3-2-2-1-1(g)/(KUI carotenoid syn-FS17-3-2-B-B-B/(KU1409/DE3/KU1409)S2-18-2-B)-B-1(MAS:L4H1)-5-B-B-B)-B-9-1-3-B-1	5.08	2.51	5.15	5.6	3.05	13.755
52	(CML144/(KUI carotenoid syn-FS3-3-2-B-B-B(KU1409/DE3/KU1409)S2-18-2-B)-B-4(MAS:L4H1)-2-B-B-B)-B-4-1-3-2-1	9.025	5.37	7.3	2.6	1.15	12.79
53	(CML144/(KUI carotenoid syn-FS3-3-2-B-B-B(KU1409/DE3/KU1409)S2-18-2-B)-B-4(MAS:L4H1)-2-B-B-B)-B-6-1-1-1	1.4	1.015	0.75	4.55	2	7.895
54	(CML144/(KUI carotenoid syn-FS3-3-2-B-B-B(KU1409/DE3/KU1409)S2-18-2-B)-B-4(MAS:L4H1)-2-B-B-B)-B-9-1-1-1	9.18	8.01	2.35	6.95	3.35	19.5
55	(CML144/(KUI carotenoid syn-FS3-3-2-B-B-B(KU1409/DE3/KU1409)S2-18-2-B)-B-4(MAS:L4H1)-2-B-B-B)-B-9-1-1-2	8.35	7.905	0.9	2.35	1.25	11.915
56	(CML144/(KUI carotenoid syn-FS3-3-2-B-B-B(KU1409/DE3/KU1409)S2-18-2-B)-B-4(MAS:L4H1)-2-B-B-B)-B-9-1-2	7.625	6.655	1.95	6	2.85	16.495
57	(CML144/(KUI carotenoid syn-FS11-1-1-B-B-B/(KU1409/DE3/KU1409)S2-18-2-B)-B-3(MAS:L4H1)-1-B-B-B)-B-5-2-1	9.435	8.935	1	1.4	0.5	11.355
58	(CML144/(KUI carotenoid syn-FS11-1-1-B-B-B/(KU1409/DE3/KU1409)S2-18-2-B)-B-3(MAS:L4H1)-1-B-B-B)-B-5-3-1-1	2.58	2.14	0.9	1.4	0.55	4.59
59	(CML159/(Florida A plus syn-FS2-2-1-B-B/(KU1409/DE3/KU1409)S2-18-2-B)-B-4(MAS:L4H1)-2-B-B-B)-B-5-3-1-1	6.945	3.85	6.2	13.6	4.85	25.375
60	(CML159/(Florida A plus syn-FS2-2-1-B-B/(KU1409/DE3/KU1409)S2-18-2-B)-B-4(MAS:L4H1)-2-B-B-B)-B-5-3-2-2	5.11	2.32	5.6	6.05	2.6	13.69
61	(CML159/(Florida A plus syn-FS2-2-1-B-B/(KU1409/DE3/KU1409)S2-18-2-B)-B-4(MAS:L4H1)-2-B-B-B)-B-5-3-3-1	5.78	3.125	5.35	6	2.4	14.16
62	(CML159/(KUI carotenoid syn-FS17-3-2-B-B-B/(KU1409/DE3/KU1409)S2-18-2-B)-B-1(MAS:L4H1)-1-B-B-B)-B-13-2-1-1	6.33	3.13	6.4	6	2.6	14.94
63	(CML161/(CML297/(KU1409/DE3/KU1409)S2-18-2-B)-B-2(MAS:L4H1)-4-B-B-B)-B-7-2-2	8.77	8.01	1.5	4.15	2	14.91
64	(CML161/(Florida A plus syn-FS2-2-1-B-B/(KU1409/DE3/KU1409)S2-18-2-B)-B-4(MAS:L4H1)-2-B-B-B)-B-3-2-3-1	6.53	3.39	6.3	18.55	7.85	32.875
65	(CML161/(Florida A plus syn-FS2-2-1-B-B/(KU1409/DE3/KU1409)S2-18-2-B)-B-4(MAS:L4H1)-2-B-B-B)-B-3-2-3-2	6.51	3.315	6.4	16.6	7.05	30.215
66	(CML161/(Florida A plus syn-FS2-2-1-B-B/(KU1409/DE3/KU1409)S2-18-2-B)-B-4(MAS:L4H1)-2-B-B-B)-B-6-1-1-1	7.005	3.87	6.3	19.85	7.5	34.32
67	(CML161/(Florida A plus syn-FS2-2-1-B-B/(KU1409/DE3/KU1409)S2-18-2-B)-B-4(MAS:L4H1)-2-B-B-B)-B-6-1-1-2	6.28	3.64	5.3	19.6	7.2	33.105
68	(CML161/(Florida A plus syn-FS2-2-1-B-B/(KU1409/DE3/KU1409)S2-18-2-B)-B-4(MAS:L4H1)-2-B-B-B)-B-6-1-2-1	6.745	4.1	5.3	22.3	8.85	37.89
69	(CML161/(Florida A plus syn-FS2-2-1-B-B/(KU1409/DE3/KU1409)S2-18-2-B)-B-4(MAS:L4H1)-2-B-B-B)-B-8-1-2-1	7.88	3.93	7.9	23.1	8.35	39.295
70	(CML161/(Florida A plus syn-FS2-2-1-B-B/(KU1409/DE3/KU1409)S2-18-2-B)-B-4(MAS:L4H1)-2-B-B-B)-B-9-2-1	4.585	2.2	4.75	21.8	6.85	33.2
71	(CML161/(Florida A plus syn-FS2-2-1-B-B/(KU1409/DE3/KU1409)S2-18-2-B)-B-4(MAS:L4H1)-2-B-B-B)-B-9-2-2-1-1	4.375	2.015	4.75	20.2	6.9	31.47
72	(CML161/(KUI carotenoid syn-FS17-3-2-B-B-B/(KU1409/DE3/KU1409)S2-18-2-B)-B-1(MAS:L4H1)-1-B-B-B)-B-5-2-3-1	9.005	5.29	7.4	18.5	7.2	34.675
73	(CML161/(KUI carotenoid syn-FS17-3-2-B-B-B/(KU1409/DE3/KU1409)S2-18-2-B)-B-1(MAS:L4H1)-1-B-B-B)-B-5-2-3-2	9.845	6.445	6.8	24.75	7.65	42.195
74	(CML165/(Florida A plus syn-FS2-2-1-B-B/(KU1409/DE3/KU1409)S2-18-2-B)-B-4(MAS:L4H1)-2-B-B-B)-B-4-1-1	2.36	1.35	2.05	5	2.65	10.045
75	(Gibe1-91-1-1-1-1/(KUI carotenoid syn-FS17-3-2-B-B-B/(KU1409/DE3/KU1409)S2-18-2-B)-B-1(MAS:L4H1)-5-B-B-B)-B-2-2-1-B	8.855	5.76	6.2	19.25	6.45	34.595
76	(IL00'E-9-1-1-1-1-1/(KUI carotenoid syn-FS17-3-2-B-B-B/(KU1409/DE3/KU1409)S2-18-2-B)-B-1(MAS:L4H1)-5-B-B-B)-B-13-1-2	5.07	2.875	4.35	7.95	3.65	16.725
77	(IL00'E-9-1-1-1-1-1/(KUI carotenoid syn-FS17-3-2-B-B-B/(KU1409/DE3/KU1409)S2-18-2-B)-B-1(MAS:L4H1)-5-B-B-B)-B-2-2-1-B	8.775	8.38	0.8	2.9	1.4	13.04
78	(IL00'E-9-1-1-1-1-1/(KUI carotenoid syn-FS17-3-2-B-B-B/(KU1409/DE3/KU1409)S2-18-2-B)-B-1(MAS:L4H1)-5-B-B-B)-B-4-2-2	6.325	3.83	4.95	10.85	4.3	21.485
79	[(Obatanpa(proA-HydB1)-#bal]FS-117-2-1-1-2-B	6.495	3.88	5.2	11.5	4.6	22.58
80	[(Obatanpa(proA-HydB1)-#bal]FS-77-1-2-1-1-B	6.88	4.925	3.9	5.15	1.9	13.92
81	[(Obatanpa(proA-HydB1)-#bal]FS-77-1-2-1-2-B	5.415	4.27	2.3	6.4	2.35	14.15
82	[(Obatanpa(proA-HydB1)-#bal]FS-89-2-1-2-2-B	7.23	3.6	7.25	18.2	7.25	32.67
83	[(Obatanpa(proA-HydB1)-#bal]FS-93-3-1-1-2-B	9.52	4.895	9.25	22.35	7.25	39.135
84	BKL004	1.085	0.915	0.35	1	0.35	2.45
85	TZMI1017	12.99	12.075	1.85	7.15	3.65	23.78
86	TZMI1018	9.32	7.255	4.1	6.8	3.15	19.265
87	CLHP00286	7.495	6.44	2.1	8.6	4.1	20.24
88	CLHP00306	10.595	8.13	4.95	4.65	2.6	17.83
89	CLHP00294	8.91	8.305	1.2	5.4	3.1	17.435
90	CLHP00003	1.1	0.9	0.4	0.45	0.1	1.66
91	CLHP00005	5.04	4.295	1.5	0.95	0.45	6.43
92	CLHP00049	4.545	2.46	4.15	3.95	2.1	10.61
93	NHPSYN2010-173-2-1-2-1-1-1	7.42	4.59	5.65	10.85	5.6	23.87
94	CML297	11.325	4.48	13.7	9.5	4.2	25.07
95	CML304	8.73	6.59	4.3	11.1	4.05	23.85
96	(CML486/(CML297-B<d7>KUICarotenoidsyn-FS17-3-2-B/KUI3<d7>B77))-B-11-1-B-B-B-B-B-B-B-#-B-B	10.32	6.1	8.45	13.5	5.3	29.1
97	([[[NAW5867/P30SR]-43-2/[NAW5867/P30SR]-114-1]-9-3-3-B-1-B/CML395-1]-B-13-1-B-4-#/[BETASYN]BC1-8-1-1-1-B-B/(CML297-B<d7>KUICarotenoidsyn-FS17-3-2-B/KUI3<d7>B77))-B-1-1-B-B-B-B-B-B-B-#-B-B	10.95	4.435	13.05	11.3	4.5	26.775
98	(CML537/[BETASYN]BC1-10-2-1-#/CML-305-B)-B-11-1 -B-B-#-B-B	7.795	4.985	5.6	14.65	5.7	28.155
	Mean	6.64	4.41	4.45	9.93	4.1	20.69
	CV %	10.15	10.57	19.39	18.07	18.4	12.94
	R2	0.97	0.98	0.95	0.96	0.95	0.96
